# Supplementary material for: A new multidrug‐resistant enterotoxigenic Escherichia coli pulsed‐field gel electrophoresis cluster associated with enrofloxacin non‐susceptibility in diseased pigs
Source: J Appl Microbiol. 2020 Aug 25;130(3):707–21. doi: 10.1111/jam.14816 (PMC7984379; doi:10.1111/jam.14816)
Supplement: Supplementary file 3 — Table S2. Complete profile of all isolates entered in the APZEC database between 2008 and 2016. Missing data are represented by ****** [file JAM-130-707-s002.xlsx]

## Sheet: Report
								Table S2: Complete profile of all isolates entered in the APZEC database between 2008 and 2016. Missing data are represented by ******
Year_of_sampling	Date_of_sampling	Age	Clinical_sign	Virotype_Standard	Virotype_complete	Virotype_extanded	Pathotype	Pathovirotype	Apramycin	Gentamicin	Neomycin	Streptomycin	Ceftiofur	Enrofloxacin	Trimethoprim-sulfamethoxazole	Ampicillin	Florfenicol	Tetracycline
2008	03 Jan 2008	Neonates (0-21 days)	diarrhea	STa_STb	STa_STb	*******	ETEC	ETEC	S	S	S	***	S	***	S	S	I	R
2008	11 Jan 2008	Neonates (0-21 days)	diarrhea	F4	*******	F4	*******	*******	***	***	***	***	***	***	***	***	***	***
2008	11 Jan 2008	Neonates (0-21 days)	diarrhea	STb_EAST1_AIDA	STb	EAST1_AIDA	ETEC	ETEC	S	R	R	***	S	***	R	R	R	R
2008	22 Jan 2008	unknown	unknown	Eae_Pfim	Eae_Pfim	*******	EPEC_ExPEC	EPEC_ExPEC	***	***	***	***	***	***	***	***	***	***
2008	22 Jan 2008	Nursery (0-21 days)	diarrhea	LT_STb_EAST1_F4	LT_STb	EAST1_F4	ETEC	ETEC_F4	***	***	***	***	***	***	***	***	***	***
2008	22 Jan 2008	Neonates (0-21 days)	diarrhea	STa_STb	STa_STb	*******	ETEC	ETEC	S	S	R	***	S	***	R	R	S	R
2008	21 Jan 2008	Neonates (0-21 days)	unknown	Aero	Aero	*******	ExPEC	ExPEC	***	***	***	***	***	***	***	***	***	***
2008	24 Jan 2008	Neonates (0-21 days)	unknown	Pfim_Aero_Tsh	Pfim_Aero_Tsh	*******	ExPEC	ExPEC	***	***	***	***	***	***	***	***	***	***
2008	24 Jan 2008	Neonates (0-21 days)	unknown	LT_STb_EAST1_AIDA	LT_STb	EAST1_AIDA	ETEC	ETEC	***	S	S	***	R	S	S	R	I	R
2008	28 Jan 2008	Neonates (0-21 days)	Urinary disease	Pfim_CNF	Pfim_CNF	*******	ExPEC	ExPEC	***	***	***	***	***	***	***	***	***	***
2008	28 Jan 2008	Neonates (0-21 days)	Urinary disease	Pfim_CNF	Pfim_CNF	*******	ExPEC	ExPEC	***	***	***	***	***	***	***	***	***	***
2008	23 Jan 2008	Nursery (0-21 days)	wasting	AIDA_F18	*******	AIDA_F18	*******	*******	R	I	S	***	S	***	S	R	R	R
2008	28 Jan 2008	Neonates (0-21 days)	diarrhea	Eae_Aero_EAST1_Paa_Tsh	Eae_Aero_Tsh	EAST1_Paa	EPEC_ExPEC	EPEC_ExPEC	R	S	S	***	S	***	R	S	I	R
2008	28 Jan 2008	Neonates (0-21 days)	diarrhea	LT_STb_EAST1_F4	LT_STb	EAST1_F4	ETEC	ETEC_F4	R	R	R	***	I	***	R	R	R	R
2008	29 Jan 2008	Nursery (0-21 days)	Respiratory disease	STa_STb_Aero_EAST1_Paa	STa_STb_Aero	EAST1_Paa	ETEC_ExPEC	ETEC_ExPEC	S	S	S	***	S	***	R	R	R	R
2008	29 Jan 2008	Nursery (0-21 days)	Respiratory disease	STb_EAST1_AIDA	STb	EAST1_AIDA	ETEC	ETEC	***	***	***	***	***	***	***	***	***	***
2008	28 Jan 2008	unknown	diarrhea	LT_STb_EAST1_F4	LT_STb	EAST1_F4	ETEC	ETEC_F4	***	***	***	***	***	***	***	***	***	***
2008	30 Jan 2008	Neonates (0-21 days)	unknown	Eae_Aero_EAST1_Tsh	Eae_Aero_Tsh	EAST1	EPEC_ExPEC	EPEC_ExPEC	***	***	***	***	***	***	***	***	***	***
2008	30 Jan 2008	Neonates (0-21 days)	unknown	STa_STb	STa_STb	*******	ETEC	ETEC	S	S	S	***	S	S	R	R	S	R
2008	31 Jan 2008	Nursery (0-21 days)	diarrhea	STb_EAST1_AIDA	STb	EAST1_AIDA	ETEC	ETEC	***	***	***	***	***	***	***	***	***	***
2008	31 Jan 2008	Nursery (0-21 days)	diarrhea	LT_STb_EAST1_Paa_F4	LT_STb	EAST1_Paa_F4	ETEC	ETEC_F4	S	S	S	***	S	***	S	R	I	R
2008	31 Jan 2008	Nursery (0-21 days)	diarrhea	LT_STb_EAST1_F4	LT_STb	EAST1_F4	ETEC	ETEC_F4	***	***	***	***	***	***	***	***	***	***
2008	04 Feb 2008	Neonates (0-21 days)	diarrhea	STb_EAST1_AIDA	STb	EAST1_AIDA	ETEC	ETEC	R	S	R	***	S	***	S	R	S	R
2008	28 Jan 2008	Grower-Finisher (90-240 days)	diarrhea	LT_STb_Pfim_EAST1	LT_STb_Pfim	EAST1	ETEC_ExPEC	ETEC_ExPEC	***	***	***	***	***	***	***	***	***	***
2008	06 Feb 2008	Nursery (0-21 days)	diarrhea	LT_STb_EAST1_F4	LT_STb	EAST1_F4	ETEC	ETEC_F4	S	S	S	***	S	***	S	R	I	R
2008	06 Feb 2008	Nursery (0-21 days)	diarrhea	Eae_Aero_EAST1_Paa_Tsh	Eae_Aero_Tsh	EAST1_Paa	EPEC_ExPEC	EPEC_ExPEC	***	***	***	***	***	***	***	***	***	***
2008	06 Feb 2008	Nursery (0-21 days)	unknown	Eae_Aero_EAST1_Paa_Tsh	Eae_Aero_Tsh	EAST1_Paa	EPEC_ExPEC	EPEC_ExPEC	S	S	R	***	S	S	R	R	I	R
2008	05 Feb 2008	Neonates (0-21 days)	diarrhea	STa_Paa_F5	STa	Paa_F5	ETEC	ETEC_F5	S	R	R	***	S	***	R	R	S	R
2008	12 Feb 2008	Nursery (0-21 days)	Respiratory disease	Eae_Aero_Tsh	Eae_Aero_Tsh	*******	EPEC_ExPEC	EPEC_ExPEC	***	***	***	***	***	***	***	***	***	***
2008	08 Feb 2008	Grower-Finisher (90-240 days)	diarrhea	Eae_EAST1_Paa_Tsh	Eae_Tsh	EAST1_Paa	EPEC_ExPEC	EPEC_ExPEC	S	S	S	***	S	***	S	R	I	R
2008	08 Feb 2008	Neonates (0-21 days)	diarrhea	F4	*******	F4	*******	*******	***	***	***	***	***	***	***	***	***	***
2008	08 Feb 2008	Neonates (0-21 days)	diarrhea	LT_STb_EAST1_F4	LT_STb	EAST1_F4	ETEC	ETEC_F4	S	S	S	***	S	***	S	R	S	R
2008	11 Feb 2008	Nursery (0-21 days)	Edema	Stx2_EAST1_AIDA_F18	Stx2	EAST1_AIDA_F18	STEC	STEC_F18	***	S	***	R	S	***	S	R	***	S
2008	11 Feb 2008	Nursery (0-21 days)	Edema	Eae_Pfim	Eae_Pfim	*******	EPEC_ExPEC	EPEC_ExPEC	***	***	***	***	***	***	***	***	***	***
2008	27 Feb 2008	unknown	unknown	Eae_Pfim_Aero	Eae_Pfim_Aero	*******	EPEC_ExPEC	EPEC_ExPEC	***	***	***	***	***	***	***	***	***	***
2008	27 Feb 2008	unknown	unknown	STb_EAST1_AIDA	STb	EAST1_AIDA	ETEC	ETEC	***	***	***	***	***	***	***	***	***	***
2008	27 Feb 2008	unknown	unknown	Negative	*******	*******	*******	*******	***	***	***	***	***	***	***	***	***	***
2008	14 Jan 2008	Nursery (0-21 days)	diarrhea	Negative	*******	*******	*******	*******	***	***	***	***	***	***	***	***	***	***
2008	18 Feb 2008	Nursery (0-21 days)	Sudden death	LT_STb_EAST1_F4	LT_STb	EAST1_F4	ETEC	ETEC_F4	R	S	R	***	***	***	R	R	***	R
2008	21 Feb 2008	Nursery (0-21 days)	diarrhea	Eae_Paa	Eae	Paa	EPEC	EPEC	S	S	S	***	S	***	S	S	I	R
2008	25 Feb 2008	Nursery (0-21 days)	unknown	Aero_EAST1	Aero	EAST1	ExPEC	ExPEC	***	***	***	***	***	***	***	***	***	***
2008	19 Feb 2008	Neonates (0-21 days)	unknown	STb_EAST1_AIDA	STb	EAST1_AIDA	ETEC	ETEC	R	I	S	***	S	S	S	R	S	R
2008	18 Feb 2008	Nursery (0-21 days)	diarrhea	LT_STb_Paa_F4	LT_STb	Paa_F4	ETEC	ETEC_F4	R	R	R	***	R	***	R	R	R	R
2008	18 Feb 2008	Nursery (0-21 days)	diarrhea	LT_STb_EAST1_Paa_F4	LT_STb	EAST1_Paa_F4	ETEC	ETEC_F4	***	***	***	***	***	***	***	***	***	***
2008	18 Feb 2008	Neonates (0-21 days)	unknown	Stx2_EAST1_Tsh	Stx2_Tsh	EAST1	STEC_ExPEC	STEC_ExPEC	***	***	***	***	***	***	***	***	***	***
2008	22 Feb 2008	Nursery (0-21 days)	diarrhea	LT_STb_EAST1_Paa_F4	LT_STb	EAST1_Paa_F4	ETEC	ETEC_F4	S	S	S	***	S	***	R	R	S	R
2008	22 Feb 2008	Nursery (0-21 days)	diarrhea	LT_STb_Aero_EAST1_Paa_Tsh_F4	LT_STb_Aero_Tsh	EAST1_Paa_F4	ETEC_ExPEC	ETEC_ExPEC_F4	***	***	***	***	***	***	***	***	***	***
2008	26 Feb 2008	Neonates (0-21 days)	Respiratory disease	STb_EAST1_Paa_F18	STb	EAST1_Paa_F18	ETEC	ETEC_F18	S	S	S	***	S	***	S	R	S	R
2008	26 Feb 2008	Neonates (0-21 days)	Respiratory disease	STb_EAST1_AIDA	STb	EAST1_AIDA	ETEC	ETEC	***	***	***	***	***	***	***	***	***	***
2008	12 Mar 2008	Neonates (0-21 days)	wasting	STa_STb_Aero_EAST1_Paa	STa_STb_Aero	EAST1_Paa	ETEC_ExPEC	ETEC_ExPEC	S	S	S	***	S	***	S	R	R	R
2008	13 Mar 2008	Nursery (0-21 days)	diarrhea	LT_STb_EAST1_Paa_F4	LT_STb	EAST1_Paa_F4	ETEC	ETEC_F4	S	S	S	***	S	***	R	S	R	R
2008	17 Mar 2008	Nursery (0-21 days)	unknown	Pfim_Aero_Tsh	Pfim_Aero_Tsh	*******	ExPEC	ExPEC	***	***	***	***	***	***	***	***	***	***
2008	12 Mar 2008	Nursery (0-21 days)	unknown	Eae_Aero_EAST1_Paa	Eae_Aero	EAST1_Paa	EPEC_ExPEC	EPEC_ExPEC	S	S	S	***	S	S	R	R	S	R
2008	12 Mar 2008	Nursery (0-21 days)	unknown	Eae_Aero_EAST1_Paa_Tsh	Eae_Aero_Tsh	EAST1_Paa	EPEC_ExPEC	EPEC_ExPEC	***	***	***	***	***	***	***	***	***	***
2008	13 Mar 2008	Grower-Finisher (90-240 days)	unknown	STb_EAST1_AIDA	STb	EAST1_AIDA	ETEC	ETEC	***	***	***	***	***	***	***	***	***	***
2008	05 Mar 2008	Nursery (0-21 days)	unknown	STa_STb	STa_STb	*******	ETEC	ETEC	S	S	S	***	***	***	S	R	S	R
2008	05 Mar 2008	Nursery (0-21 days)	unknown	STb_EAST1_AFA_AIDA	STb	EAST1_AFA_AIDA	ETEC	ETEC	S	R	S	***	***	***	S	R	I	R
2008	05 Mar 2008	Nursery (0-21 days)	unknown	STa_STb_AFA	STa_STb	AFA	ETEC	ETEC	***	***	***	***	***	***	***	***	***	***
2008	05 Mar 2008	Nursery (0-21 days)	unknown	STb_EAST1_AIDA	STb	EAST1_AIDA	ETEC	ETEC	***	***	***	***	***	***	***	***	***	***
2008	18 Mar 2008	Nursery (0-21 days)	unknown	AIDA_F18	*******	AIDA_F18	*******	*******	***	***	***	***	***	***	***	***	***	***
2008	18 Mar 2008	Nursery (0-21 days)	unknown	STb_AIDA	STb	AIDA	ETEC	ETEC	S	S	S	***	S	***	S	R	S	R
2008	19 Mar 2008	Nursery (0-21 days)	unknown	Aero	Aero	*******	ExPEC	ExPEC	***	***	***	***	***	***	***	***	***	***
2008	19 Mar 2008	unknown	unknown	LT_STb_EAST1_F4	LT_STb	EAST1_F4	ETEC	ETEC_F4	***	***	***	***	***	***	***	***	***	***
2008	19 Mar 2008	unknown	unknown	Eae_Aero_EAST1_Paa_Tsh	Eae_Aero_Tsh	EAST1_Paa	EPEC_ExPEC	EPEC_ExPEC	***	***	***	***	***	***	***	***	***	***
2008	17 Mar 2008	Nursery (0-21 days)	unknown	LT_STb_EAST1_F4	LT_STb	EAST1_F4	ETEC	ETEC_F4	S	S	R	***	S	***	R	R	S	R
2008	17 Mar 2008	Nursery (0-21 days)	unknown	STb_EAST1_AIDA	STb	EAST1_AIDA	ETEC	ETEC	***	***	***	***	***	***	***	***	***	***
2008	17 Mar 2008	unknown	wasting	STa_STb	STa_STb	*******	ETEC	ETEC	***	***	***	***	***	***	***	***	***	***
2008	17 Mar 2008	unknown	wasting	STa_STb_EAST1_AIDA	STa_STb	EAST1_AIDA	ETEC	ETEC	S	S	S	***	S	***	S	R	S	R
2008	26 Mar 2008	Nursery (0-21 days)	Edema	AIDA	*******	AIDA	*******	*******	S	S	S	***	S	***	S	S	S	S
2008	26 Mar 2008	Nursery (0-21 days)	Edema	Stx2_AIDA_F18	Stx2	AIDA_F18	STEC	STEC_F18	S	S	S	***	S	***	S	R	I	S
2008	25 Mar 2008	Nursery (0-21 days)	Edema	Stx2_Paa_AIDA_F18	Stx2	Paa_AIDA_F18	STEC	STEC_F18	***	S	***	S	S	***	R	S	***	R
2008	27 Mar 2008	Neonates (0-21 days)	diarrhea	LT_STb_EAST1_Paa_F4	LT_STb	EAST1_Paa_F4	ETEC	ETEC_F4	R	R	R	***	S	***	R	R	I	R
2008	26 Mar 2008	Nursery (0-21 days)	diarrhea	Eae_Aero_EAST1_Paa_Tsh	Eae_Aero_Tsh	EAST1_Paa	EPEC_ExPEC	EPEC_ExPEC	S	S	R	***	S	***	S	S	S	R
2008	26 Mar 2008	Nursery (0-21 days)	diarrhea	Aero_Tsh	Aero_Tsh	*******	ExPEC	ExPEC	***	***	***	***	***	***	***	***	***	***
2008	26 Mar 2008	Nursery (0-21 days)	diarrhea	Pfim_Aero	Pfim_Aero	*******	ExPEC	ExPEC	***	***	***	***	***	***	***	***	***	***
2008	26 Mar 2008	4) Adulte (plus de 240 jours)	unknown	STb	STb	*******	ETEC	ETEC	***	***	***	***	***	***	***	***	***	***
2008	26 Mar 2008	4) Adulte (plus de 240 jours)	unknown	Eae	Eae	*******	EPEC	EPEC	***	***	***	***	***	***	***	***	***	***
2008	26 Mar 2008	4) Adulte (plus de 240 jours)	unknown	Eae_Aero_EAST1_Paa	Eae_Aero	EAST1_Paa	EPEC_ExPEC	EPEC_ExPEC	***	***	***	***	***	***	***	***	***	***
2008	31 Mar 2008	Nursery (0-21 days)	unknown	STb_EAST1_AIDA	STb	EAST1_AIDA	ETEC	ETEC	S	S	S	***	S	***	S	R	S	R
2008	31 Mar 2008	Nursery (0-21 days)	unknown	AIDA_F18	*******	AIDA_F18	*******	*******	***	***	***	***	***	***	***	***	***	***
2008	31 Mar 2008	Nursery (0-21 days)	unknown	STb_EAST1_AIDA_Tsh	STb_Tsh	EAST1_AIDA	ETEC_ExPEC	ETEC_ExPEC	***	***	***	***	***	***	***	***	***	***
2008	01 Apr 2008	Grower-Finisher (90-240 days)	unknown	Eae_Pfim_Aero	Eae_Pfim_Aero	*******	EPEC_ExPEC	EPEC_ExPEC	***	***	***	***	***	***	***	***	***	***
2008	31 Mar 2008	Grower-Finisher (90-240 days)	unknown	STb_EAST1_AIDA	STb	EAST1_AIDA	ETEC	ETEC	***	***	***	***	***	***	***	***	***	***
2008	31 Mar 2008	Grower-Finisher (90-240 days)	unknown	STa_STb_EAST1	STa_STb	EAST1	ETEC	ETEC	***	***	***	***	***	***	***	***	***	***
2008	02 Apr 2008	Nursery (0-21 days)	diarrhea	LT_STb_EAST1_Paa_F4	LT_STb	EAST1_Paa_F4	ETEC	ETEC_F4	S	S	R	***	S	***	R	R	S	R
2008	02 Apr 2008	Nursery (0-21 days)	diarrhea	LT_STb_EAST1_Paa_F4	LT_STb	EAST1_Paa_F4	ETEC	ETEC_F4	***	***	***	***	***	***	***	***	***	***
2008	03 Apr 2008	Nursery (0-21 days)	unknown	STb_EAST1_AIDA	STb	EAST1_AIDA	ETEC	ETEC	S	S	S	***	S	***	S	S	S	R
2008	03 Apr 2008	Nursery (0-21 days)	unknown	STb_EAST1_AIDA	STb	EAST1_AIDA	ETEC	ETEC	***	***	***	***	***	***	***	***	***	***
2008	03 Apr 2008	Nursery (0-21 days)	unknown	STa_STb	STa_STb	*******	ETEC	ETEC	***	***	***	***	***	***	***	***	***	***
2008	02 Apr 2008	Nursery (0-21 days)	diarrhea	STb_AIDA	STb	AIDA	ETEC	ETEC	***	***	***	***	***	***	***	***	***	***
2008	02 Apr 2008	Nursery (0-21 days)	diarrhea	LT_STb_Aero_EAST1_Paa_F4	LT_STb_Aero	EAST1_Paa_F4	ETEC_ExPEC	ETEC_ExPEC_F4	***	***	***	***	***	***	***	***	***	***
2008	09 Apr 2008	Grower-Finisher (90-240 days)	unknown	Aero_Tsh	Aero_Tsh	*******	ExPEC	ExPEC	***	***	***	***	***	***	***	***	***	***
2008	08 Apr 2008	Grower-Finisher (90-240 days)	Edema	Eae	Eae	*******	EPEC	EPEC	***	***	***	***	***	***	***	***	***	***
2008	25 Mar 2008	unknown	unknown	Eae_Aero_EAST1	Eae_Aero	EAST1	EPEC_ExPEC	EPEC_ExPEC	***	***	***	***	***	***	***	***	***	***
2008	25 Mar 2008	unknown	unknown	STb_EAST1_Tsh	STb_Tsh	EAST1	ETEC_ExPEC	ETEC_ExPEC	***	***	***	***	***	***	***	***	***	***
2008	25 Mar 2008	unknown	unknown	EAST1	*******	EAST1	*******	*******	***	***	***	***	***	***	***	***	***	***
2008	25 Mar 2008	unknown	unknown	STa_STb	STa_STb	*******	ETEC	ETEC	***	***	***	***	***	***	***	***	***	***
2008	25 Mar 2008	unknown	unknown	Aero_Tsh	Aero_Tsh	*******	ExPEC	ExPEC	***	***	***	***	***	***	***	***	***	***
2008	25 Mar 2008	unknown	unknown	AIDA	*******	AIDA	*******	*******	***	***	***	***	***	***	***	***	***	***
2008	25 Mar 2008	unknown	unknown	LT_STb_EAST1_F4	LT_STb	EAST1_F4	ETEC	ETEC_F4	***	***	***	***	***	***	***	***	***	***
2008	25 Mar 2008	unknown	unknown	STa_STb_Aero_Paa	STa_STb_Aero	Paa	ETEC_ExPEC	ETEC_ExPEC	***	***	***	***	***	***	***	***	***	***
2008	25 Mar 2008	unknown	unknown	EAST1_Tsh	Tsh	EAST1	ExPEC	ExPEC	***	***	***	***	***	***	***	***	***	***
2008	25 Mar 2008	unknown	unknown	AIDA_Tsh	Tsh	AIDA	ExPEC	ExPEC	***	***	***	***	***	***	***	***	***	***
2008	25 Mar 2008	unknown	unknown	AIDA_Tsh_F18	Tsh	AIDA_F18	ExPEC	ExPEC_F18	***	***	***	***	***	***	***	***	***	***
2008	25 Mar 2008	unknown	unknown	LT_STb_EAST1_AIDA	LT_STb	EAST1_AIDA	ETEC	ETEC	***	***	***	***	***	***	***	***	***	***
2008	25 Mar 2008	unknown	unknown	F4	*******	F4	*******	*******	***	***	***	***	***	***	***	***	***	***
2008	10 Mar 2008	unknown	diarrhea	LT_STb_EAST1_Paa_F4	LT_STb	EAST1_Paa_F4	ETEC	ETEC_F4	***	***	***	***	***	***	***	***	***	***
2008	10 Mar 2008	unknown	diarrhea	Aero	Aero	*******	ExPEC	ExPEC	***	***	***	***	***	***	***	***	***	***
2008	11 Apr 2008	Grower-Finisher (90-240 days)	diarrhea	Aero_EAST1_AIDA_F18	Aero	EAST1_AIDA_F18	ExPEC	ExPEC_F18	***	***	***	***	***	***	***	***	***	***
2008	11 Apr 2008	Grower-Finisher (90-240 days)	diarrhea	Aero_F4_F5	Aero	F4_F5	ExPEC	ExPEC_F4_F5	***	***	***	***	***	***	***	***	***	***
2008	11 Apr 2008	Grower-Finisher (90-240 days)	diarrhea	STa_Stx2	STa_Stx2	*******	ETEC_STEC	ETEC_STEC	***	***	***	***	***	***	***	***	***	***
2008	11 Apr 2008	Grower-Finisher (90-240 days)	diarrhea	LT_STb_EAST1	LT_STb	EAST1	ETEC	ETEC	***	***	***	***	***	***	***	***	***	***
2008	11 Apr 2008	Grower-Finisher (90-240 days)	diarrhea	STa_F5	STa	F5	ETEC	ETEC_F5	***	***	***	***	***	***	***	***	***	***
2008	14 Apr 2008	Nursery (0-21 days)	unknown	STb_EAST1_AIDA	STb	EAST1_AIDA	ETEC	ETEC	***	***	***	***	***	***	***	***	***	***
2008	14 Apr 2008	Nursery (0-21 days)	unknown	STb_EAST1_AIDA_F4	STb	EAST1_AIDA_F4	ETEC	ETEC_F4	S	S	S	***	S	***	S	R	R	R
2008	17 Apr 2008	4) Adulte (plus de 240 jours)	unknown	Eae	Eae	*******	EPEC	EPEC	***	***	***	***	***	***	***	***	***	***
2008	21 Apr 2008	Nursery (0-21 days)	unknown	STb_EAST1_AIDA_F4	STb	EAST1_AIDA_F4	ETEC	ETEC_F4	S	S	S	***	S	S	S	R	R	R
2008	21 Apr 2008	Nursery (0-21 days)	unknown	STb_EAST1_AIDA	STb	EAST1_AIDA	ETEC	ETEC	***	***	***	***	***	***	***	***	***	***
2008	24 Apr 2008	Grower-Finisher (90-240 days)	diarrhea	LT_STb_EAST1_F4	LT_STb	EAST1_F4	ETEC	ETEC_F4	***	***	***	***	***	***	***	***	***	***
2008	25 Apr 2008	Nursery (0-21 days)	diarrhea	STa_STb	STa_STb	*******	ETEC	ETEC	***	***	***	***	***	***	***	***	***	***
2008	28 Apr 2008	unknown	diarrhea	LT_STb_EAST1_F4	LT_STb	EAST1_F4	ETEC	ETEC_F4	***	***	***	***	***	***	***	***	***	***
2008	28 Apr 2008	Grower-Finisher (90-240 days)	unknown	STb_EAST1_AIDA	STb	EAST1_AIDA	ETEC	ETEC	S	S	S	***	S	***	S	R	S	R
2008	30 Apr 2008	Nursery (0-21 days)	diarrhea	LT_STb_EAST1_Paa_F4	LT_STb	EAST1_Paa_F4	ETEC	ETEC_F4	***	***	***	***	***	***	***	***	***	***
2008	30 Apr 2008	Nursery (0-21 days)	diarrhea	Eae_Aero_EAST1_Paa	Eae_Aero	EAST1_Paa	EPEC_ExPEC	EPEC_ExPEC	***	***	***	***	***	***	***	***	***	***
2008	30 Apr 2008	Nursery (0-21 days)	diarrhea	LT_STb_EAST1_Paa_F4	LT_STb	EAST1_Paa_F4	ETEC	ETEC_F4	***	***	***	***	***	***	***	***	***	***
2008	30 Apr 2008	Nursery (0-21 days)	diarrhea	STb_EAST1_AIDA	STb	EAST1_AIDA	ETEC	ETEC	***	***	***	***	***	***	***	***	***	***
2008	08 May 2008	unknown	unknown	STb_EAST1_AIDA	STb	EAST1_AIDA	ETEC	ETEC	***	***	***	***	***	***	***	***	***	***
2008	05 May 2008	Nursery (0-21 days)	unknown	Eae_Aero_EAST1_Paa_Tsh	Eae_Aero_Tsh	EAST1_Paa	EPEC_ExPEC	EPEC_ExPEC	S	S	S	***	S	S	R	S	I	R
2008	30 Apr 2008	Nursery (0-21 days)	unknown	STb_EAST1_AIDA	STb	EAST1_AIDA	ETEC	ETEC	***	***	***	***	***	***	***	***	***	***
2008	30 Apr 2008	Nursery (0-21 days)	unknown	Eae_Aero_EAST1_Paa_Tsh	Eae_Aero_Tsh	EAST1_Paa	EPEC_ExPEC	EPEC_ExPEC	S	S	S	***	S	S	R	S	S	R
2008	02 May 2008	Nursery (0-21 days)	diarrhea	LT_STb_EAST1_Paa_F4	LT_STb	EAST1_Paa_F4	ETEC	ETEC_F4	***	***	***	***	***	***	***	***	***	***
2008	02 May 2008	Nursery (0-21 days)	diarrhea	STb_EAST1_AIDA	STb	EAST1_AIDA	ETEC	ETEC	***	***	***	***	***	***	***	***	***	***
2008	01 May 2008	Nursery (0-21 days)	diarrhea	STa_Paa_AIDA_F18	STa	Paa_AIDA_F18	ETEC	ETEC_F18	S	S	S	***	S	***	S	S	S	R
2008	01 May 2008	Nursery (0-21 days)	diarrhea	STb_EAST1_AIDA	STb	EAST1_AIDA	ETEC	ETEC	S	S	R	***	S	***	S	R	I	R
2008	02 May 2008	Nursery (0-21 days)	Edema	Stx2_EAST1_AIDA_F18	Stx2	EAST1_AIDA_F18	STEC	STEC_F18	***	***	***	***	***	***	***	***	***	***
2008	02 May 2008	Nursery (0-21 days)	Edema	STb_EAST1_AIDA	STb	EAST1_AIDA	ETEC	ETEC	***	***	***	***	***	***	***	***	***	***
2008	06 May 2008	Neonates (0-21 days)	unknown	STa_Paa_F5	STa	Paa_F5	ETEC	ETEC_F5	S	S	S	***	S	S	S	R	S	R
2008	27 Jun 2008	unknown	unknown	Stx1_Stx2_Eae_Paa	Stx1_Stx2_Eae	Paa	STEC_EPEC	STEC_EPEC	***	***	***	***	***	***	***	***	***	***
2008	27 Jun 2008	unknown	unknown	Stx1_Stx2_Eae_Paa	Stx1_Stx2_Eae	Paa	STEC_EPEC	STEC_EPEC	***	***	***	***	***	***	***	***	***	***
2008	27 Jun 2008	unknown	unknown	Stx1_Stx2_Eae_Paa	Stx1_Stx2_Eae	Paa	STEC_EPEC	STEC_EPEC	***	***	***	***	***	***	***	***	***	***
2008	27 Jun 2008	unknown	unknown	Stx1_Stx2_Eae_SFA_Paa	Stx1_Stx2_Eae	SFA_Paa	STEC_EPEC	STEC_EPEC	***	***	***	***	***	***	***	***	***	***
2008	27 Jun 2008	unknown	unknown	Stx1_Stx2_Eae_Paa	Stx1_Stx2_Eae	Paa	STEC_EPEC	STEC_EPEC	***	***	***	***	***	***	***	***	***	***
2008	08 May 2008	unknown	unknown	F4	*******	F4	*******	*******	***	***	***	***	***	***	***	***	***	***
2008	08 May 2008	unknown	unknown	LT_STb_EAST1_F4	LT_STb	EAST1_F4	ETEC	ETEC_F4	***	***	***	***	***	***	***	***	***	***
2008	13 May 2008	Nursery (0-21 days)	unknown	STb_EAST1_AIDA	STb	EAST1_AIDA	ETEC	ETEC	S	S	S	***	S	S	R	R	S	R
2008	12 May 2008	Neonates (0-21 days)	unknown	STa_STb_EAST1	STa_STb	EAST1	ETEC	ETEC	S	S	I	***	R	S	R	R	S	R
2008	13 May 2008	Nursery (0-21 days)	Sudden death	AIDA_F18	*******	AIDA_F18	*******	*******	***	***	***	***	***	***	***	***	***	***
2008	13 May 2008	Nursery (0-21 days)	Sudden death	AIDA_F18	*******	AIDA_F18	*******	*******	***	***	***	***	***	***	***	***	***	***
2008	13 May 2008	Nursery (0-21 days)	Sudden death	AIDA_F18	*******	AIDA_F18	*******	*******	***	***	***	***	***	***	***	***	***	***
2008	13 May 2008	Nursery (0-21 days)	Sudden death	AIDA_F18	*******	AIDA_F18	*******	*******	***	***	***	***	***	***	***	***	***	***
2008	13 May 2008	Nursery (0-21 days)	Sudden death	AIDA_F18	*******	AIDA_F18	*******	*******	***	***	***	***	***	***	***	***	***	***
2008	13 May 2008	Nursery (0-21 days)	Sudden death	AIDA_F18	*******	AIDA_F18	*******	*******	***	***	***	***	***	***	***	***	***	***
2008	15 May 2008	Neonates (0-21 days)	Respiratory disease	LT_STb_EAST1	LT_STb	EAST1	ETEC	ETEC	***	***	***	***	***	***	***	***	***	***
2008	15 May 2008	Nursery (0-21 days)	unknown	STa_STb	STa_STb	*******	ETEC	ETEC	S	S	S	***	S	S	S	R	S	R
2008	20 May 2008	Nursery (0-21 days)	diarrhea	Eae_Pfim_Aero_EAST1_Paa	Eae_Pfim_Aero	EAST1_Paa	EPEC_ExPEC	EPEC_ExPEC	***	***	***	***	***	***	***	***	***	***
2008	20 May 2008	Neonates (0-21 days)	diarrhea	STa_Paa_F5	STa	Paa_F5	ETEC	ETEC_F5	***	***	***	***	***	***	***	***	***	***
2008	20 May 2008	Nursery (0-21 days)	unknown	Negative	*******	*******	*******	*******	***	***	***	***	***	***	***	***	***	***
2008	21 May 2008	Neonates (0-21 days)	unknown	Pfim_Aero	Pfim_Aero	*******	ExPEC	ExPEC	***	***	***	***	***	***	***	***	***	***
2008	29 May 2008	Neonates (0-21 days)	unknown	Eae_Paa	Eae	Paa	EPEC	EPEC	***	***	***	***	***	***	***	***	***	***
2008	16 Jun 2008	Nursery (0-21 days)	unknown	Stx2_EAST1_AIDA_F18	Stx2	EAST1_AIDA_F18	STEC	STEC_F18	S	S	S	***	S	***	S	S	R	R
2008	16 Jun 2008	Grower-Finisher (90-240 days)	Edema	Stx2_EAST1_AIDA_F18	Stx2	EAST1_AIDA_F18	STEC	STEC_F18	S	S	S	***	S	***	R	R	S	R
2008	16 Jun 2008	Grower-Finisher (90-240 days)	Edema	Stx2_EAST1_Paa_AIDA_F18	Stx2	EAST1_Paa_AIDA_F18	STEC	STEC_F18	S	S	S	S	S	***	S	I	S	R
2008	20 Jun 2008	Neonates (0-21 days)	unknown	STa_Paa_F5	STa	Paa_F5	ETEC	ETEC_F5	I	S	S	***	S	***	S	R	S	R
2008	25 Jun 2008	Neonates (0-21 days)	unknown	STa_Paa_F5	STa	Paa_F5	ETEC	ETEC_F5	I	S	S	***	S	S	S	R	S	R
2008	22 May 2008	Nursery (0-21 days)	wasting	STa_STb_EAST1	STa_STb	EAST1	ETEC	ETEC	***	***	***	***	***	***	***	***	***	***
2008	22 May 2008	Nursery (0-21 days)	wasting	STb_EAST1_AIDA	STb	EAST1_AIDA	ETEC	ETEC	***	***	***	***	***	***	***	***	***	***
2008	26 May 2008	Nursery (0-21 days)	Edema	Stx2_AIDA_F18	Stx2	AIDA_F18	STEC	STEC_F18	***	S	***	S	S	***	S	S	***	R
2008	26 May 2008	Nursery (0-21 days)	Edema	AIDA_F18	*******	AIDA_F18	*******	*******	***	***	***	***	***	***	***	***	***	***
2008	26 May 2008	Nursery (0-21 days)	Edema	STb_EAST1_AIDA	STb	EAST1_AIDA	ETEC	ETEC	***	***	***	***	***	***	***	***	***	***
2008	26 May 2008	Nursery (0-21 days)	Edema	Stx2	Stx2	*******	STEC	STEC	***	***	***	***	***	***	***	***	***	***
2008	27 May 2008	Nursery (0-21 days)	diarrhea	Tsh	Tsh	*******	ExPEC	ExPEC	***	***	***	***	***	***	***	***	***	***
2008	27 May 2008	Nursery (0-21 days)	diarrhea	STa_STb_Aero_EAST1_Paa	STa_STb_Aero	EAST1_Paa	ETEC_ExPEC	ETEC_ExPEC	***	***	***	***	***	***	***	***	***	***
2008	23 May 2008	Nursery (0-21 days)	Respiratory disease	LT_STb_EAST1	LT_STb	EAST1	ETEC	ETEC	***	***	***	***	***	***	***	***	***	***
2008	27 May 2008	Neonates (0-21 days)	Edema	Eae	Eae	*******	EPEC	EPEC	***	***	***	***	***	***	***	***	***	***
2008	28 May 2008	Grower-Finisher (90-240 days)	unknown	LT_STb_EAST1_Paa_F4	LT_STb	EAST1_Paa_F4	ETEC	ETEC_F4	***	***	***	***	***	***	***	***	***	***
2008	29 May 2008	Neonates (0-21 days)	Edema	Eae_Aero_EAST1_Paa_Tsh	Eae_Aero_Tsh	EAST1_Paa	EPEC_ExPEC	EPEC_ExPEC	***	***	***	***	***	***	***	***	***	***
2008	29 May 2008	Neonates (0-21 days)	Edema	Aero_EAST1	Aero	EAST1	ExPEC	ExPEC	***	***	***	***	***	***	***	***	***	***
2008	29 May 2008	Neonates (0-21 days)	Edema	Stx2_EAST1_AIDA_F18	Stx2	EAST1_AIDA_F18	STEC	STEC_F18	***	S	***	S	S	***	R	R	***	R
2008	29 May 2008	Neonates (0-21 days)	unknown	STb_EAST1_AIDA	STb	EAST1_AIDA	ETEC	ETEC	S	S	S	***	S	S	S	S	S	R
2008	27 May 2008	Nursery (0-21 days)	unknown	Stx2_AIDA_F18	Stx2	AIDA_F18	STEC	STEC_F18	S	S	S	***	S	S	S	R	S	R
2008	02 Jun 2008	Nursery (0-21 days)	Edema	LT_STb_EAST1_F4	LT_STb	EAST1_F4	ETEC	ETEC_F4	R	S	S	***	S	***	R	R	S	R
2008	03 Jun 2008	Neonates (0-21 days)	unknown	Aero_EAST1	Aero	EAST1	ExPEC	ExPEC	***	***	***	***	***	***	***	***	***	***
2008	12 Jun 2008	Nursery (0-21 days)	diarrhea	LT_STb_EAST1_F4	LT_STb	EAST1_F4	ETEC	ETEC_F4	S	S	R	***	S	***	R	R	S	R
2008	12 Jun 2008	Nursery (0-21 days)	diarrhea	STa_STb	STa_STb	*******	ETEC	ETEC	S	S	R	***	S	***	R	R	S	R
2008	23 May 2008	Neonates (0-21 days)	diarrhea	STa_Paa_F5	STa	Paa_F5	ETEC	ETEC_F5	***	***	***	***	***	***	***	***	***	***
2008	27 Jun 2008	unknown	unknown	Eae_Paa	Eae	Paa	EPEC	EPEC	***	***	***	***	***	***	***	***	***	***
2008	16 Jul 2008	Grower-Finisher (90-240 days)	unknown	Pfim_Aero_Tsh	Pfim_Aero_Tsh	*******	ExPEC	ExPEC	***	***	***	***	***	***	***	***	***	***
2008	07 Jul 2008	Neonates (0-21 days)	unknown	STa_Paa_F5	STa	Paa_F5	ETEC	ETEC_F5	***	***	***	***	***	***	***	***	***	***
2008	07 Jul 2008	Nursery (0-21 days)	diarrhea	Eae_Aero_Paa	Eae_Aero	Paa	EPEC_ExPEC	EPEC_ExPEC	***	***	***	***	***	***	***	***	***	***
2008	03 Jul 2008	Neonates (0-21 days)	unknown	STa_Paa_F5	STa	Paa_F5	ETEC	ETEC_F5	I	S	S	***	S	***	S	R	I	R
2008	19 Jun 2008	Nursery (0-21 days)	unknown	LT_STb_EAST1_Paa_F4	LT_STb	EAST1_Paa_F4	ETEC	ETEC_F4	***	***	***	***	***	***	***	***	***	***
2008	19 Jun 2008	Nursery (0-21 days)	unknown	Eae_Aero_EAST1_Paa_Tsh	Eae_Aero_Tsh	EAST1_Paa	EPEC_ExPEC	EPEC_ExPEC	***	***	***	***	***	***	***	***	***	***
2008	31 Jul 2008	Nursery (0-21 days)	diarrhea	Eae_Paa	Eae	Paa	EPEC	EPEC	***	***	***	***	***	***	***	***	***	***
2008	09 Jul 2008	Nursery (0-21 days)	unknown	LT_STb_EAST1_Paa_F4	LT_STb	EAST1_Paa_F4	ETEC	ETEC_F4	R	R	S	***	R	***	R	R	I	R
2008	16 Jul 2008	Neonates (0-21 days)	unknown	Tsh	Tsh	*******	ExPEC	ExPEC	***	***	***	***	***	***	***	***	***	***
2008	14 Jul 2008	Nursery (0-21 days)	unknown	LT_STb_EAST1_F4	LT_STb	EAST1_F4	ETEC	ETEC_F4	S	S	S	***	S	***	S	R	S	R
2008	10 Jul 2008	Nursery (0-21 days)	unknown	LT_STb_EAST1_F4	LT_STb	EAST1_F4	ETEC	ETEC_F4	S	S	R	***	S	***	R	R	S	R
2008	10 Jul 2008	Nursery (0-21 days)	diarrhea	Eae	Eae	*******	EPEC	EPEC	***	***	***	***	***	***	***	***	***	***
2008	04 Aug 2008	Nursery (0-21 days)	Edema	STb_EAST1_AIDA	STb	EAST1_AIDA	ETEC	ETEC	***	***	***	***	***	***	***	***	***	***
2008	31 Jul 2008	Nursery (0-21 days)	diarrhea	STb_EAST1_AIDA	STb	EAST1_AIDA	ETEC	ETEC	***	***	***	***	***	***	***	***	***	***
2008	31 Jul 2008	Nursery (0-21 days)	diarrhea	Pfim_Aero	Pfim_Aero	*******	ExPEC	ExPEC	***	***	***	***	***	***	***	***	***	***
2008	31 Jul 2008	Nursery (0-21 days)	unknown	STb_EAST1_AIDA	STb	EAST1_AIDA	ETEC	ETEC	***	***	***	***	***	***	***	***	***	***
2008	31 Jul 2008	Nursery (0-21 days)	unknown	Stx2_Aero	Stx2_Aero	*******	STEC_ExPEC	STEC_ExPEC	***	***	***	***	***	***	***	***	***	***
2008	21 Aug 2008	Nursery (0-21 days)	unknown	Pfim_Aero_Tsh	Pfim_Aero_Tsh	*******	ExPEC	ExPEC	***	***	***	***	***	***	***	***	***	***
2008	19 Aug 2008	Nursery (0-21 days)	unknown	Eae_Aero_EAST1_Paa	Eae_Aero	EAST1_Paa	EPEC_ExPEC	EPEC_ExPEC	R	R	R	***	S	S	R	R	R	R
2008	13 Aug 2008	Nursery (0-21 days)	diarrhea	Aero_Tsh	Aero_Tsh	*******	ExPEC	ExPEC	***	***	***	***	***	***	***	***	***	***
2008	13 Aug 2008	Nursery (0-21 days)	diarrhea	Pfim_Aero	Pfim_Aero	*******	ExPEC	ExPEC	***	***	***	***	***	***	***	***	***	***
2008	14 Jul 2008	Nursery (0-21 days)	diarrhea	STb_EAST1_AIDA	STb	EAST1_AIDA	ETEC	ETEC	***	***	***	***	***	***	***	***	***	***
2008	04 Aug 2008	Nursery (0-21 days)	diarrhea	LT_STb_EAST1_F4	LT_STb	EAST1_F4	ETEC	ETEC_F4	***	***	***	***	***	***	***	***	***	***
2008	04 Aug 2008	Nursery (0-21 days)	diarrhea	STa_STb	STa_STb	*******	ETEC	ETEC	***	***	***	***	***	***	***	***	***	***
2008	04 Aug 2008	Nursery (0-21 days)	diarrhea	LT_STb_EAST1_Paa_F4	LT_STb	EAST1_Paa_F4	ETEC	ETEC_F4	***	***	***	***	***	***	***	***	***	***
2008	05 Aug 2008	Nursery (0-21 days)	Sudden death	STb_EAST1_AIDA	STb	EAST1_AIDA	ETEC	ETEC	***	***	***	***	***	***	***	***	***	***
2008	06 Aug 2008	unknown	diarrhea	Eae_Aero_EAST1_Paa_Tsh	Eae_Aero_Tsh	EAST1_Paa	EPEC_ExPEC	EPEC_ExPEC	***	***	***	***	***	***	***	***	***	***
2008	05 Aug 2008	Neonates (0-21 days)	unknown	Pfim_Aero	Pfim_Aero	*******	ExPEC	ExPEC	***	***	***	***	***	***	***	***	***	***
2008	06 Aug 2008	Neonates (0-21 days)	unknown	STb_EAST1_AIDA	STb	EAST1_AIDA	ETEC	ETEC	***	***	***	***	***	***	***	***	***	***
2008	06 Aug 2008	Neonates (0-21 days)	unknown	STa_Paa_F5	STa	Paa_F5	ETEC	ETEC_F5	S	S	S	***	S	S	S	R	S	R
2008	07 Aug 2008	Neonates (0-21 days)	unknown	STa_Paa_F5	STa	Paa_F5	ETEC	ETEC_F5	***	***	***	***	***	***	***	***	***	***
2008	07 Aug 2008	Neonates (0-21 days)	unknown	STa_Paa_F5	STa	Paa_F5	ETEC	ETEC_F5	S	S	S	***	S	S	R	R	S	R
2008	12 Aug 2008	Nursery (0-21 days)	Sudden death	STa_STb_Aero	STa_STb_Aero	*******	ETEC_ExPEC	ETEC_ExPEC	***	***	***	***	***	***	***	***	***	***
2008	12 Aug 2008	Nursery (0-21 days)	Sudden death	STb_AIDA	STb	AIDA	ETEC	ETEC	***	***	***	***	***	***	***	***	***	***
2008	14 Aug 2008	unknown	Sudden death	Stx2_EAST1_F18	Stx2	EAST1_F18	STEC	STEC_F18	***	S	***	S	S	***	S	S	***	R
2008	25 Aug 2008	Nursery (0-21 days)	unknown	STa_STb_Aero_Paa	STa_STb_Aero	Paa	ETEC_ExPEC	ETEC_ExPEC	S	S	S	***	S	S	R	S	S	R
2008	25 Aug 2008	Nursery (0-21 days)	unknown	AIDA	*******	AIDA	*******	*******	***	***	***	***	***	***	***	***	***	***
2008	22 Aug 2008	Nursery (0-21 days)	diarrhea	Eae_Paa_Tsh	Eae_Tsh	Paa	EPEC_ExPEC	EPEC_ExPEC	***	***	***	***	***	***	***	***	***	***
2008	30 Sep 2008	Neonates (0-21 days)	diarrhea	LT_STb_EAST1_Paa_F4	LT_STb	EAST1_Paa_F4	ETEC	ETEC_F4	S	S	S	***	S	***	R	S	S	R
2008	30 Sep 2008	Neonates (0-21 days)	diarrhea	STb_EAST1_AIDA	STb	EAST1_AIDA	ETEC	ETEC	***	***	***	***	***	***	***	***	***	***
2008	21 Aug 2008	Grower-Finisher (90-240 days)	Sudden death	STa_STb_Aero_EAST1_Paa	STa_STb_Aero	EAST1_Paa	ETEC_ExPEC	ETEC_ExPEC	***	***	***	***	***	***	***	***	***	***
2008	04 Sep 2008	Nursery (0-21 days)	unknown	Stx2_AIDA_F18	Stx2	AIDA_F18	STEC	STEC_F18	S	S	S	***	S	S	S	S	I	R
2008	15 Sep 2008	Neonates (0-21 days)	unknown	LT_STb_EAST1_F4	LT_STb	EAST1_F4	ETEC	ETEC_F4	I	S	S	***	S	***	S	S	S	S
2008	09 Sep 2008	unknown	diarrhea	Stx2_EAST1_Paa_F18	Stx2	EAST1_Paa_F18	STEC	STEC_F18	***	S	***	S	S	***	S	S	***	R
2008	17 Sep 2008	Grower-Finisher (90-240 days)	wasting	STa_STb_EAST1	STa_STb	EAST1	ETEC	ETEC	S	S	S	***	S	***	S	R	S	R
2008	18 Sep 2008	Nursery (0-21 days)	diarrhea	Pfim_CNF_Aero	Pfim_CNF_Aero	*******	ExPEC	ExPEC	***	***	***	***	***	***	***	***	***	***
2008	18 Sep 2008	Nursery (0-21 days)	diarrhea	STa_STb	STa_STb	*******	ETEC	ETEC	S	S	S	***	S	***	S	S	S	R
2008	10 Sep 2008	Grower-Finisher (90-240 days)	wasting	STb_AIDA	STb	AIDA	ETEC	ETEC	***	***	***	***	***	***	***	***	***	***
2008	10 Sep 2008	Grower-Finisher (90-240 days)	wasting	Eae_Aero_EAST1_Paa	Eae_Aero	EAST1_Paa	EPEC_ExPEC	EPEC_ExPEC	R	R	R	***	S	***	R	I	R	R
2008	03 Oct 2008	Nursery (0-21 days)	wasting	LT_STb_EAST1_F4	LT_STb	EAST1_F4	ETEC	ETEC_F4	***	***	***	***	***	***	***	***	***	***
2008	03 Oct 2008	Nursery (0-21 days)	wasting	Paa_AIDA_F18	*******	Paa_AIDA_F18	*******	*******	***	***	***	***	***	***	***	***	***	***
2008	24 Sep 2008	Nursery (0-21 days)	unknown	STa_STb_Aero_Paa	STa_STb_Aero	Paa	ETEC_ExPEC	ETEC_ExPEC	***	***	***	***	***	***	***	***	***	***
2008	15 Oct 2008	Nursery (0-21 days)	diarrhea	Eae_Aero_EAST1_Paa_Tsh	Eae_Aero_Tsh	EAST1_Paa	EPEC_ExPEC	EPEC_ExPEC	***	***	***	***	***	***	***	***	***	***
2008	15 Oct 2008	Nursery (0-21 days)	diarrhea	LT_STb_EAST1_F4	LT_STb	EAST1_F4	ETEC	ETEC_F4	***	***	***	***	***	***	***	***	***	***
2008	10 Sep 2008	Nursery (0-21 days)	Respiratory disease	STb_AIDA_Tsh	STb_Tsh	AIDA	ETEC_ExPEC	ETEC_ExPEC	S	S	S	***	S	***	S	S	S	S
2008	09 Sep 2008	Nursery (0-21 days)	diarrhea	Eae_EAST1_Paa_Tsh	Eae_Tsh	EAST1_Paa	EPEC_ExPEC	EPEC_ExPEC	***	***	***	***	***	***	***	***	***	***
2008	05 Sep 2008	Nursery (0-21 days)	diarrhea	LT_STb_F4	LT_STb	F4	ETEC	ETEC_F4	***	***	***	***	***	***	***	***	***	***
2008	05 Sep 2008	Nursery (0-21 days)	diarrhea	STb_EAST1_AIDA	STb	EAST1_AIDA	ETEC	ETEC	***	***	***	***	***	***	***	***	***	***
2008	09 Sep 2008	Nursery (0-21 days)	diarrhea	LT_STb_EAST1_F4	LT_STb	EAST1_F4	ETEC	ETEC_F4	S	R	S	***	S	***	S	S	S	R
2008	05 Sep 2008	Nursery (0-21 days)	diarrhea	Stx2_EAST1_AIDA_F18	Stx2	EAST1_AIDA_F18	STEC	STEC_F18	R	S	R	***	S	***	R	R	S	R
2008	05 Sep 2008	Nursery (0-21 days)	diarrhea	LT_STb_EAST1	LT_STb	EAST1	ETEC	ETEC	R	R	R	***	S	***	R	R	S	R
2008	05 Sep 2008	Nursery (0-21 days)	diarrhea	STb_EAST1_AIDA	STb	EAST1_AIDA	ETEC	ETEC	***	***	***	***	***	***	***	***	***	***
2008	06 Oct 2008	Nursery (0-21 days)	unknown	Eae_Aero_EAST1_Paa_Tsh	Eae_Aero_Tsh	EAST1_Paa	EPEC_ExPEC	EPEC_ExPEC	***	***	***	***	***	***	***	***	***	***
2008	06 Oct 2008	Nursery (0-21 days)	unknown	STb_EAST1_AIDA	STb	EAST1_AIDA	ETEC	ETEC	***	***	***	***	***	***	***	***	***	***
2008	24 Sep 2008	Nursery (0-21 days)	diarrhea	LT_STb_EAST1_Paa_F4	LT_STb	EAST1_Paa_F4	ETEC	ETEC_F4	S	S	S	***	S	***	R	R	I	R
2008	24 Sep 2008	Nursery (0-21 days)	diarrhea	STa_EAST1_Paa_F5	STa	EAST1_Paa_F5	ETEC	ETEC_F5	S	S	S	***	S	***	R	R	S	R
2008	25 Sep 2008	Nursery (0-21 days)	diarrhea	Aero_Paa_F4	Aero	Paa_F4	ExPEC	ExPEC_F4	***	***	***	***	***	***	***	***	***	***
2008	24 Sep 2008	Nursery (0-21 days)	unknown	STb_EAST1_AIDA	STb	EAST1_AIDA	ETEC	ETEC	***	***	***	***	***	***	***	***	***	***
2008	24 Sep 2008	Nursery (0-21 days)	unknown	Eae_Tsh	Eae_Tsh	*******	EPEC_ExPEC	EPEC_ExPEC	***	***	***	***	***	***	***	***	***	***
2008	24 Sep 2008	Nursery (0-21 days)	unknown	STa_STb	STa_STb	*******	ETEC	ETEC	***	***	***	***	***	***	***	***	***	***
2008	24 Sep 2008	Nursery (0-21 days)	unknown	AIDA_F18	*******	AIDA_F18	*******	*******	***	***	***	***	***	***	***	***	***	***
2008	24 Sep 2008	Nursery (0-21 days)	unknown	LT_STb_EAST1_Paa_AIDA_Tsh_F4	LT_STb_Tsh	EAST1_Paa_AIDA_F4	ETEC_ExPEC	ETEC_ExPEC_F4	S	S	R	***	S	***	R	R	I	R
2008	29 Sep 2008	Neonates (0-21 days)	diarrhea	STa_Paa_Tsh_F5	STa_Tsh	Paa_F5	ETEC_ExPEC	ETEC_ExPEC_F5	I	S	S	***	R	***	R	R	R	R
2008	30 Sep 2008	Nursery (0-21 days)	unknown	STb_EAST1_AIDA	STb	EAST1_AIDA	ETEC	ETEC	S	S	S	***	S	***	R	R	S	R
2008	06 Oct 2008	Grower-Finisher (90-240 days)	Sudden death	Eae_Aero	Eae_Aero	*******	EPEC_ExPEC	EPEC_ExPEC	***	***	***	***	***	***	***	***	***	***
2008	01 Oct 2008	Nursery (0-21 days)	unknown	STa_Paa_F5	STa	Paa_F5	ETEC	ETEC_F5	I	S	S	***	S	***	S	S	S	R
2008	01 Oct 2008	Nursery (0-21 days)	unknown	Stx2_AIDA_Tsh_F18	Stx2_Tsh	AIDA_F18	STEC_ExPEC	STEC_ExPEC_F18	I	S	S	***	S	***	S	S	R	R
2008	16 Oct 2008	Neonates (0-21 days)	unknown	STa_Paa_F5	STa	Paa_F5	ETEC	ETEC_F5	I	S	R	***	R	S	S	R	S	R
2008	20 Oct 2008	Neonates (0-21 days)	unknown	Aero	Aero	*******	ExPEC	ExPEC	***	***	***	***	***	***	***	***	***	***
2008	15 Oct 2008	Nursery (0-21 days)	Sudden death	STa_STb	STa_STb	*******	ETEC	ETEC	***	***	***	***	***	***	***	***	***	***
2008	15 Oct 2008	Nursery (0-21 days)	Sudden death	Stx2_EAST1_Paa_F18	Stx2	EAST1_Paa_F18	STEC	STEC_F18	***	***	***	***	***	***	***	***	***	***
2008	15 Oct 2008	Nursery (0-21 days)	Sudden death	STa_STb_EAST1_Tsh	STa_STb_Tsh	EAST1	ETEC_ExPEC	ETEC_ExPEC	***	***	***	***	***	***	***	***	***	***
2008	17 Sep 2008	Nursery (0-21 days)	diarrhea	LT_STb_EAST1_Paa_F4	LT_STb	EAST1_Paa_F4	ETEC	ETEC_F4	***	***	***	***	***	***	***	***	***	***
2008	17 Sep 2008	Nursery (0-21 days)	diarrhea	STa	STa	*******	ETEC	ETEC	***	***	***	***	***	***	***	***	***	***
2008	21 Oct 2008	Nursery (0-21 days)	wasting	LT_STb_EAST1_Paa_F4	LT_STb	EAST1_Paa_F4	ETEC	ETEC_F4	***	***	***	***	***	***	***	***	***	***
2008	21 Oct 2008	Nursery (0-21 days)	wasting	STb_EAST1_AIDA	STb	EAST1_AIDA	ETEC	ETEC	***	***	***	***	***	***	***	***	***	***
2008	23 Sep 2008	Nursery (0-21 days)	diarrhea	LT_STb_EAST1_Paa_F4	LT_STb	EAST1_Paa_F4	ETEC	ETEC_F4	S	S	S	***	S	***	S	R	S	R
2008	23 Sep 2008	Nursery (0-21 days)	diarrhea	Eae_Tsh	Eae_Tsh	*******	EPEC_ExPEC	EPEC_ExPEC	***	***	***	***	***	***	***	***	***	***
2008	15 Oct 2008	Neonates (0-21 days)	diarrhea	Eae_Aero_Paa	Eae_Aero	Paa	EPEC_ExPEC	EPEC_ExPEC	***	***	***	***	***	***	***	***	***	***
2008	15 Oct 2008	Neonates (0-21 days)	diarrhea	Eae_EAST1_Paa	Eae	EAST1_Paa	EPEC	EPEC	***	***	***	***	***	***	***	***	***	***
2008	21 Oct 2008	Neonates (0-21 days)	unknown	LT_STb_EAST1_F4	LT_STb	EAST1_F4	ETEC	ETEC_F4	S	S	R	***	S	S	S	R	R	R
2008	04 Nov 2008	Nursery (0-21 days)	unknown	LT_STb_EAST1_F4	LT_STb	EAST1_F4	ETEC	ETEC_F4	S	S	R	***	S	***	R	S	S	R
2008	04 Nov 2008	Nursery (0-21 days)	unknown	STa_STb	STa_STb	*******	ETEC	ETEC	I	S	S	***	S	S	S	S	S	R
2008	31 Oct 2008	Nursery (0-21 days)	unknown	Eae_Aero_EAST1_Paa_Tsh	Eae_Aero_Tsh	EAST1_Paa	EPEC_ExPEC	EPEC_ExPEC	I	S	S	***	S	***	R	R	S	R
2008	03 Nov 2008	Neonates (0-21 days)	unknown	Aero	Aero	*******	ExPEC	ExPEC	***	***	***	***	***	***	***	***	***	***
2008	28 Oct 2008	Nursery (0-21 days)	unknown	LT_STb_EAST1_Paa_F4	LT_STb	EAST1_Paa_F4	ETEC	ETEC_F4	***	***	***	***	***	***	***	***	***	***
2008	22 Oct 2008	Nursery (0-21 days)	Sudden death	Eae_EAST1_Paa	Eae	EAST1_Paa	EPEC	EPEC	***	***	***	***	***	***	***	***	***	***
2008	22 Oct 2008	Nursery (0-21 days)	diarrhea	Eae_Pfim_Aero_EAST1_Paa	Eae_Pfim_Aero	EAST1_Paa	EPEC_ExPEC	EPEC_ExPEC	***	***	***	***	***	***	***	***	***	***
2008	22 Oct 2008	Nursery (0-21 days)	diarrhea	LT_STb_EAST1_Paa_F4	LT_STb	EAST1_Paa_F4	ETEC	ETEC_F4	***	***	***	***	***	***	***	***	***	***
2008	10 Nov 2008	Nursery (0-21 days)	diarrhea	Eae_Aero_Paa_Tsh	Eae_Aero_Tsh	Paa	EPEC_ExPEC	EPEC_ExPEC	***	***	***	***	***	***	***	***	***	***
2008	10 Nov 2008	Nursery (0-21 days)	diarrhea	Eae_Aero_EAST1_Paa_Tsh	Eae_Aero_Tsh	EAST1_Paa	EPEC_ExPEC	EPEC_ExPEC	S	S	R	***	S	***	R	R	I	R
2008	03 Nov 2008	unknown	unknown	STb_Pfim_Aero_EAST1_Tsh	STb_Pfim_Aero_Tsh	EAST1	ETEC_ExPEC	ETEC_ExPEC	***	***	***	***	***	***	***	***	***	***
2008	11 Nov 2008	unknown	Sudden death	Pfim_CNF_Aero_AFA_Tsh_F18	Pfim_CNF_Aero_Tsh	AFA_F18	ExPEC	ExPEC_F18	***	***	***	***	***	***	***	***	***	***
2008	24 Oct 2008	Neonates (0-21 days)	diarrhea	LT_STb_EAST1_Paa_F4	LT_STb	EAST1_Paa_F4	ETEC	ETEC_F4	***	***	***	***	***	***	***	***	***	***
2008	29 Oct 2008	unknown	unknown	LT_STb_EAST1_F4	LT_STb	EAST1_F4	ETEC	ETEC_F4	***	***	***	***	***	***	***	***	***	***
2008	03 Nov 2008	Grower-Finisher (90-240 days)	unknown	STa_STb_Stx2	STa_STb_Stx2	*******	ETEC_STEC	ETEC_STEC	S	S	S	***	S	S	S	S	S	R
2008	06 Nov 2008	unknown	unknown	STb_AIDA	STb	AIDA	ETEC	ETEC	***	***	***	***	***	***	***	***	***	***
2008	10 Nov 2008	Grower-Finisher (90-240 days)	unknown	Pfim_Aero_Tsh	Pfim_Aero_Tsh	*******	ExPEC	ExPEC	***	***	***	***	***	***	***	***	***	***
2008	10 Nov 2008	Neonates (0-21 days)	diarrhea	STb_EAST1_AIDA	STb	EAST1_AIDA	ETEC	ETEC	***	***	***	***	***	***	***	***	***	***
2008	20 Nov 2008	Grower-Finisher (90-240 days)	Sudden death	LT_STb_EAST1_AIDA	LT_STb	EAST1_AIDA	ETEC	ETEC	R	S	S	***	S	***	S	S	S	R
2008	24 Nov 2008	Nursery (0-21 days)	diarrhea	STb_EAST1_AIDA	STb	EAST1_AIDA	ETEC	ETEC	***	***	***	***	***	***	***	***	***	***
2008	24 Nov 2008	Nursery (0-21 days)	diarrhea	LT_STb_EAST1_F4	LT_STb	EAST1_F4	ETEC	ETEC_F4	R	R	R	***	S	***	R	R	S	R
2008	24 Nov 2008	Nursery (0-21 days)	unknown	LT_STb_EAST1_F4	LT_STb	EAST1_F4	ETEC	ETEC_F4	***	***	***	***	***	***	***	***	***	***
2008	24 Nov 2008	Nursery (0-21 days)	unknown	EAST1_Paa_AIDA_F18	*******	EAST1_Paa_AIDA_F18	*******	*******	***	***	***	***	***	***	***	***	***	***
2008	27 Nov 2008	Neonates (0-21 days)	unknown	Pfim_CNF	Pfim_CNF	*******	ExPEC	ExPEC	S	S	S	***	I	***	R	R	R	R
2008	15 Oct 2008	unknown	diarrhea	STa_STb	STa_STb	*******	ETEC	ETEC	***	***	***	***	***	***	***	***	***	***
2008	15 Oct 2008	unknown	diarrhea	Eae_Aero_EAST1_Paa_Tsh	Eae_Aero_Tsh	EAST1_Paa	EPEC_ExPEC	EPEC_ExPEC	***	***	***	***	***	***	***	***	***	***
2008	15 Oct 2008	unknown	diarrhea	F4	*******	F4	*******	*******	***	***	***	***	***	***	***	***	***	***
2008	03 Oct 2008	unknown	diarrhea	Eae_Aero_EAST1_Paa_Tsh	Eae_Aero_Tsh	EAST1_Paa	EPEC_ExPEC	EPEC_ExPEC	***	***	***	***	***	***	***	***	***	***
2008	03 Oct 2008	unknown	diarrhea	Stx2	Stx2	*******	STEC	STEC	***	***	***	***	***	***	***	***	***	***
2008	25 Nov 2008	Nursery (0-21 days)	unknown	Stx2_AIDA_F18	Stx2	AIDA_F18	STEC	STEC_F18	S	S	S	***	S	***	S	R	S	R
2008	25 Nov 2008	Nursery (0-21 days)	unknown	STa_STb	STa_STb	*******	ETEC	ETEC	S	S	S	***	S	***	R	S	S	R
2008	02 Dec 2008	Nursery (0-21 days)	diarrhea	LT_STb_EAST1_Paa_F4	LT_STb	EAST1_Paa_F4	ETEC	ETEC_F4	I	S	R	***	S	***	S	R	I	R
2008	14 Nov 2008	Grower-Finisher (90-240 days)	Sudden death	Eae_Paa	Eae	Paa	EPEC	EPEC	***	***	***	***	***	***	***	***	***	***
2008	17 Dec 2008	Grower-Finisher (90-240 days)	unknown	STa	STa	*******	ETEC	ETEC	***	***	***	***	***	***	***	***	***	***
2008	11 Dec 2008	Nursery (0-21 days)	unknown	LT_STb_EAST1_AIDA_F4	LT_STb	EAST1_AIDA_F4	ETEC	ETEC_F4	I	S	S	***	S	***	S	I	S	R
2008	12 Dec 2008	unknown	unknown	LT_STb_F4	LT_STb	F4	ETEC	ETEC_F4	***	***	***	***	***	***	***	***	***	***
2008	12 Dec 2008	unknown	unknown	STb_EAST1_Paa_AIDA_F4	STb	EAST1_Paa_AIDA_F4	ETEC	ETEC_F4	***	***	***	***	***	***	***	***	***	***
2008	08 Dec 2008	Neonates (0-21 days)	unknown	Aero	Aero	*******	ExPEC	ExPEC	S	S	S	***	R	***	I	R	S	S
2008	04 Dec 2008	Grower-Finisher (90-240 days)	unknown	STa_AFA	STa	AFA	ETEC	ETEC	***	***	***	***	***	***	***	***	***	***
2008	03 Dec 2008	unknown	unknown	LT_STb_EAST1_F4	LT_STb	EAST1_F4	ETEC	ETEC_F4	***	***	***	***	***	***	***	***	***	***
2008	20 Nov 2008	Nursery (0-21 days)	diarrhea	STb_EAST1_AIDA	STb	EAST1_AIDA	ETEC	ETEC	***	***	***	***	***	***	***	***	***	***
2008	04 Dec 2008	Nursery (0-21 days)	Respiratory disease	STb_EAST1_AIDA	STb	EAST1_AIDA	ETEC	ETEC	S	S	S	***	S	***	R	R	S	R
2008	18 Dec 2008	Grower-Finisher (90-240 days)	unknown	Stx1_Eae_Aero_EAST1_Paa	Stx1_Eae_Aero	EAST1_Paa	STEC_EPEC_ExPEC	STEC_EPEC_ExPEC	***	***	***	***	***	***	***	***	***	***
2008	29 Dec 2008	Nursery (0-21 days)	Respiratory disease	Stx2_AIDA_F18	Stx2	AIDA_F18	STEC	STEC_F18	***	***	***	***	***	***	***	***	***	***
2008	29 Dec 2008	Nursery (0-21 days)	Respiratory disease	STb_EAST1_AIDA	STb	EAST1_AIDA	ETEC	ETEC	***	***	***	***	***	***	***	***	***	***
2008	18 Dec 2008	Neonates (0-21 days)	unknown	LT_STb_EAST1_Paa_F4	LT_STb	EAST1_Paa_F4	ETEC	ETEC_F4	I	S	R	***	S	***	S	R	S	R
2008	18 Dec 2008	Neonates (0-21 days)	unknown	STb_EAST1_AIDA	STb	EAST1_AIDA	ETEC	ETEC	***	***	***	***	***	***	***	***	***	***
2008	18 Dec 2008	Grower-Finisher (90-240 days)	unknown	LT_STb_EAST1_F4	LT_STb	EAST1_F4	ETEC	ETEC_F4	S	S	R	***	S	***	S	R	S	R
2008	22 Dec 2008	Nursery (0-21 days)	wasting	STa_STb	STa_STb	*******	ETEC	ETEC	I	S	R	***	S	***	S	I	I	R
2008	22 Dec 2008	Nursery (0-21 days)	wasting	STb_EAST1_AIDA	STb	EAST1_AIDA	ETEC	ETEC	***	***	***	***	***	***	***	***	***	***
2008	22 Dec 2008	Nursery (0-21 days)	unknown	AIDA_F18	*******	AIDA_F18	*******	*******	I	S	R	***	S	***	R	R	S	R
2008	29 Dec 2008	Grower-Finisher (90-240 days)	unknown	LT_STb_EAST1_F4	LT_STb	EAST1_F4	ETEC	ETEC_F4	S	S	R	***	S	***	S	R	S	R
2008	23 Dec 2008	Nursery (0-21 days)	Sudden death	LT_STb_EAST1	LT_STb	EAST1	ETEC	ETEC	***	***	***	***	***	***	***	***	***	***
2008	04 Nov 2008	Grower-Finisher (90-240 days)	unknown	LT_STb_EAST1_F4	LT_STb	EAST1_F4	ETEC	ETEC_F4	***	***	***	***	***	***	***	***	***	***
2008	17 Nov 2008	Neonates (0-21 days)	diarrhea	LT_STb_EAST1_Paa_F4	LT_STb	EAST1_Paa_F4	ETEC	ETEC_F4	***	***	***	***	***	***	***	***	***	***
2009	12 Jan 2009	unknown	diarrhea	EAST1	*******	EAST1	*******	*******	***	***	***	***	***	***	***	***	***	***
2009	01 Feb 2009	unknown	unknown	STa_STb	STa_STb	*******	ETEC	ETEC	***	***	***	***	***	***	***	***	***	***
2009	01 Feb 2009	unknown	unknown	LT_STb_F4	LT_STb	F4	ETEC	ETEC_F4	***	***	***	***	***	***	***	***	***	***
2009	05 Jan 2009	Nursery (0-21 days)	Respiratory disease	STb_EAST1_AIDA	STb	EAST1_AIDA	ETEC	ETEC	S	S	S	***	S	***	R	R	I	R
2009	07 Jan 2009	Neonates (0-21 days)	diarrhea	AIDA_Tsh_F18	Tsh	AIDA_F18	ExPEC	ExPEC_F18	R	I	R	***	S	***	R	R	S	R
2009	07 Jan 2009	Neonates (0-21 days)	diarrhea	STa_STb	STa_STb	*******	ETEC	ETEC	***	***	***	***	***	***	***	***	***	***
2009	07 Jan 2009	Neonates (0-21 days)	diarrhea	STb_EAST1_AIDA	STb	EAST1_AIDA	ETEC	ETEC	***	***	***	***	***	***	***	***	***	***
2009	05 Jan 2009	Nursery (0-21 days)	unknown	F4	*******	F4	*******	*******	***	***	***	***	***	***	***	***	***	***
2009	05 Jan 2009	Nursery (0-21 days)	unknown	STb_EAST1_AIDA	STb	EAST1_AIDA	ETEC	ETEC	S	S	R	***	S	***	S	R	S	R
2009	09 Jan 2009	unknown	unknown	LT_STb_EAST1	LT_STb	EAST1	ETEC	ETEC	***	***	***	***	***	***	***	***	***	***
2009	09 Jan 2009	unknown	unknown	STb_EAST1_AIDA	STb	EAST1_AIDA	ETEC	ETEC	***	***	***	***	***	***	***	***	***	***
2009	09 Jan 2009	unknown	unknown	LT_STb_EAST1_F4	LT_STb	EAST1_F4	ETEC	ETEC_F4	***	***	***	***	***	***	***	***	***	***
2009	14 Jan 2009	Nursery (0-21 days)	wasting	STb_EAST1_AIDA	STb	EAST1_AIDA	ETEC	ETEC	***	***	***	***	***	***	***	***	***	***
2009	14 Jan 2009	Nursery (0-21 days)	wasting	LT_STb_EAST1_AIDA	LT_STb	EAST1_AIDA	ETEC	ETEC	S	S	S	***	S	***	S	S	S	R
2009	19 Jan 2009	Neonates (0-21 days)	diarrhea	STa_Paa_F5_F41	STa	Paa_F5_F41	ETEC	ETEC_F5	S	S	S	***	S	***	S	R	R	S
2009	14 Jan 2009	Nursery (0-21 days)	diarrhea	LT_STb_EAST1_Paa_F4	LT_STb	EAST1_Paa_F4	ETEC	ETEC_F4	R	I	I	***	S	***	R	S	S	S
2009	14 Jan 2009	Nursery (0-21 days)	diarrhea	LT_STb_EAST1_F4	LT_STb	EAST1_F4	ETEC	ETEC_F4	R	R	R	***	S	***	S	R	S	R
2009	14 Jan 2009	Nursery (0-21 days)	diarrhea	STb_EAST1_AIDA	STb	EAST1_AIDA	ETEC	ETEC	***	***	***	***	***	***	***	***	***	***
2009	12 Jan 2009	unknown	unknown	STb_EAST1_AIDA	STb	EAST1_AIDA	ETEC	ETEC	***	***	***	***	***	***	***	***	***	***
2009	05 Jan 2009	Neonates (0-21 days)	diarrhea	Eae	Eae	*******	EPEC	EPEC	S	S	S	***	S	***	S	S	I	R
2009	27 Jan 2009	Nursery (0-21 days)	diarrhea	LT_STb_EAST1_Paa	LT_STb	EAST1_Paa	ETEC	ETEC	S	S	S	***	S	***	R	R	S	R
2009	26 Jan 2009	Nursery (0-21 days)	diarrhea	LT_STb_EAST1_Paa_F4	LT_STb	EAST1_Paa_F4	ETEC	ETEC_F4	R	R	R	***	I	***	R	R	R	R
2009	26 Jan 2009	Nursery (0-21 days)	diarrhea	STa_STb_EAST1_Paa	STa_STb	EAST1_Paa	ETEC	ETEC	***	***	***	***	***	***	***	***	***	***
2009	26 Jan 2009	Nursery (0-21 days)	diarrhea	LT_STb_EAST1	LT_STb	EAST1	ETEC	ETEC	***	***	***	***	***	***	***	***	***	***
2009	29 Jan 2009	Nursery (0-21 days)	diarrhea	LT_STb_EAST1_F4	LT_STb	EAST1_F4	ETEC	ETEC_F4	S	S	S	***	S	***	S	R	S	R
2009	26 Jan 2009	Grower-Finisher (90-240 days)	Sudden death	Tsh	Tsh	*******	ExPEC	ExPEC	***	***	***	***	***	***	***	***	***	***
2009	23 Jan 2009	Nursery (0-21 days)	Sudden death	STb_EAST1_AIDA	STb	EAST1_AIDA	ETEC	ETEC	S	S	R	***	I	***	R	R	R	R
2009	21 Jan 2009	Nursery (0-21 days)	diarrhea	STb_EAST1_Paa_AIDA_F4	STb	EAST1_Paa_AIDA_F4	ETEC	ETEC_F4	***	***	***	***	***	***	***	***	***	***
2009	21 Jan 2009	Nursery (0-21 days)	Respiratory disease	Eae_Aero_EAST1_Paa_Tsh	Eae_Aero_Tsh	EAST1_Paa	EPEC_ExPEC	EPEC_ExPEC	S	S	S	***	S	***	R	R	S	R
2009	04 Feb 2009	unknown	unknown	STb_EAST1_AIDA	STb	EAST1_AIDA	ETEC	ETEC	***	***	***	***	***	***	***	***	***	***
2009	04 Feb 2009	unknown	unknown	Stx2_AIDA_F18	Stx2	AIDA_F18	STEC	STEC_F18	***	***	***	***	***	***	***	***	***	***
2009	04 Feb 2009	unknown	unknown	LT_STb_EAST1	LT_STb	EAST1	ETEC	ETEC	***	***	***	***	***	***	***	***	***	***
2009	05 Feb 2009	unknown	unknown	LT_STb_EAST1	LT_STb	EAST1	ETEC	ETEC	***	***	***	***	***	***	***	***	***	***
2009	05 Feb 2009	unknown	unknown	Eae_Aero	Eae_Aero	*******	EPEC_ExPEC	EPEC_ExPEC	***	***	***	***	***	***	***	***	***	***
2009	20 Jan 2009	Neonates (0-21 days)	Problèmes musculosquelettiques	Pfim_Aero	Pfim_Aero	*******	ExPEC	ExPEC	S	S	S	***	S	***	I	R	S	R
2009	05 Feb 2009	Grower-Finisher (90-240 days)	wasting	Eae_Aero	Eae_Aero	*******	EPEC_ExPEC	EPEC_ExPEC	***	***	***	***	***	***	***	***	***	***
2009	09 Feb 2009	Nursery (0-21 days)	unknown	Eae_Aero_EAST1_Tsh	Eae_Aero_Tsh	EAST1	EPEC_ExPEC	EPEC_ExPEC	***	***	***	***	***	***	***	***	***	***
2009	12 Feb 2009	Nursery (0-21 days)	wasting	Eae_EAST1_Paa_Tsh	Eae_Tsh	EAST1_Paa	EPEC_ExPEC	EPEC_ExPEC	S	S	R	***	S	***	S	R	I	R
2009	11 Feb 2009	Nursery (0-21 days)	wasting	LT_STb_EAST1	LT_STb	EAST1	ETEC	ETEC	***	***	***	***	***	***	***	***	***	***
2009	12 Feb 2009	unknown	unknown	LT_STb_EAST1_Paa_F4	LT_STb	EAST1_Paa_F4	ETEC	ETEC_F4	***	***	***	***	***	***	***	***	***	***
2009	18 Feb 2009	Grower-Finisher (90-240 days)	unknown	LT_STb_Paa	LT_STb	Paa	ETEC	ETEC	***	***	***	***	***	***	***	***	***	***
2009	16 Feb 2009	unknown	unknown	Eae	Eae	*******	EPEC	EPEC	***	***	***	***	***	***	***	***	***	***
2009	16 Feb 2009	unknown	unknown	LT_STb_EAST1_Paa	LT_STb	EAST1_Paa	ETEC	ETEC	***	***	***	***	***	***	***	***	***	***
2009	30 Jan 2009	Nursery (0-21 days)	diarrhea	LT_STb_EAST1_Paa_F4	LT_STb	EAST1_Paa_F4	ETEC	ETEC_F4	S	S	S	***	S	***	R	R	S	R
2009	23 Jan 2009	Neonates (0-21 days)	Respiratory disease	Eae_EAST1_Paa	Eae	EAST1_Paa	EPEC	EPEC	***	***	***	***	***	***	***	***	***	***
2009	09 Mar 2009	Nursery (0-21 days)	Respiratory disease	Stx2_AIDA	Stx2	AIDA	STEC	STEC	***	***	***	***	***	***	***	***	***	***
2009	05 Mar 2009	Neonates (0-21 days)	diarrhea	Eae_Aero_EAST1_Tsh	Eae_Aero_Tsh	EAST1	EPEC_ExPEC	EPEC_ExPEC	***	***	***	***	***	***	***	***	***	***
2009	03 Mar 2009	unknown	unknown	LT_STb_EAST1_F4	LT_STb	EAST1_F4	ETEC	ETEC_F4	***	***	***	***	***	***	***	***	***	***
2009	16 Jan 2009	unknown	Problèmes généralisés graves	Pfim_Aero	Pfim_Aero	*******	ExPEC	ExPEC	***	***	***	***	***	***	***	***	***	***
2009	23 Feb 2009	Nursery (0-21 days)	unknown	LT_STb_AIDA	LT_STb	AIDA	ETEC	ETEC	S	S	I	***	R	***	S	R	R	R
2009	20 Feb 2009	Nursery (0-21 days)	diarrhea	Stx2_EAST1_Tsh	Stx2_Tsh	EAST1	STEC_ExPEC	STEC_ExPEC	S	S	S	***	S	***	S	R	S	R
2009	24 Feb 2009	Nursery (0-21 days)	diarrhea	LT_STb_EAST1_F4	LT_STb	EAST1_F4	ETEC	ETEC_F4	S	S	S	***	S	***	R	R	S	R
2009	24 Feb 2009	Neonates (0-21 days)	diarrhea	STa_Pfim_Paa_F5_F41	STa_Pfim	Paa_F5_F41	ETEC_ExPEC	ETEC_ExPEC_F5	I	S	R	***	S	***	S	R	S	R
2009	26 Feb 2009	Nursery (0-21 days)	wasting	STa_STb	STa_STb	*******	ETEC	ETEC	S	S	R	***	S	***	R	R	S	R
2009	18 Feb 2009	Neonates (0-21 days)	unknown	Stx2	Stx2	*******	STEC	STEC	I	S	S	***	S	***	S	S	I	R
2009	03 Mar 2009	Neonates (0-21 days)	Sudden death	Aero_Tsh	Aero_Tsh	*******	ExPEC	ExPEC	***	***	***	***	***	***	***	***	***	***
2009	17 Mar 2009	Nursery (0-21 days)	diarrhea	LT_STb_EAST1_Paa_F4	LT_STb	EAST1_Paa_F4	ETEC	ETEC_F4	S	S	R	***	S	S	R	R	R	R
2009	16 Mar 2009	Nursery (0-21 days)	unknown	Pfim_Aero_Tsh	Pfim_Aero_Tsh	*******	ExPEC	ExPEC	***	***	***	***	***	***	***	***	***	***
2009	12 Mar 2009	Grower-Finisher (90-240 days)	Sudden death	STb_EAST1_AIDA	STb	EAST1_AIDA	ETEC	ETEC	***	***	***	***	***	***	***	***	***	***
2009	06 Mar 2009	Nursery (0-21 days)	Respiratory disease	Pfim_CNF	Pfim_CNF	*******	ExPEC	ExPEC	***	***	***	***	***	***	***	***	***	***
2009	10 Mar 2009	unknown	wasting	Eae_Aero_EAST1_Paa_Tsh	Eae_Aero_Tsh	EAST1_Paa	EPEC_ExPEC	EPEC_ExPEC	S	S	R	***	S	S	R	R	S	R
2009	11 Mar 2009	Nursery (0-21 days)	diarrhea	LT_STb_EAST1_F4	LT_STb	EAST1_F4	ETEC	ETEC_F4	R	R	I	***	S	***	R	R	S	R
2009	11 Mar 2009	Nursery (0-21 days)	diarrhea	Eae_Aero_EAST1_Paa	Eae_Aero	EAST1_Paa	EPEC_ExPEC	EPEC_ExPEC	***	***	***	***	***	***	***	***	***	***
2009	10 Mar 2009	unknown	unknown	STb_EAST1_AIDA	STb	EAST1_AIDA	ETEC	ETEC	***	***	***	***	***	***	***	***	***	***
2009	26 Feb 2009	unknown	unknown	LT_STb_EAST1_F4	LT_STb	EAST1_F4	ETEC	ETEC_F4	***	***	***	***	***	***	***	***	***	***
2009	05 Mar 2009	Neonates (0-21 days)	unknown	LT_STb_EAST1_Paa_AIDA_F4	LT_STb	EAST1_Paa_AIDA_F4	ETEC	ETEC_F4	***	***	***	***	***	***	***	***	***	***
2009	05 Mar 2009	Neonates (0-21 days)	unknown	STb_EAST1_Paa_AIDA_F4	STb	EAST1_Paa_AIDA_F4	ETEC	ETEC_F4	***	***	***	***	***	***	***	***	***	***
2009	05 Mar 2009	Neonates (0-21 days)	unknown	STa_Paa_F6	STa	Paa_F6	ETEC	ETEC	***	***	***	***	***	***	***	***	***	***
2009	04 Mar 2009	Nursery (0-21 days)	diarrhea	LT_STb_EAST1	LT_STb	EAST1	ETEC	ETEC	S	S	S	***	S	***	R	R	S	R
2009	03 Mar 2009	Neonates (0-21 days)	diarrhea	LT_STb_EAST1_Paa_F4	LT_STb	EAST1_Paa_F4	ETEC	ETEC_F4	R	I	R	***	S	***	R	R	S	R
2009	11 Mar 2009	Nursery (0-21 days)	diarrhea	STa	STa	*******	ETEC	ETEC	S	S	S	***	S	S	S	R	S	R
2009	05 Mar 2009	Neonates (0-21 days)	unknown	LT_STb_F4	LT_STb	F4	ETEC	ETEC_F4	***	***	***	***	***	***	***	***	***	***
2009	05 Mar 2009	Neonates (0-21 days)	unknown	STb_EAST1_Paa_AIDA_F4	STb	EAST1_Paa_AIDA_F4	ETEC	ETEC_F4	***	***	***	***	***	***	***	***	***	***
2009	02 Mar 2009	Nursery (0-21 days)	diarrhea	LT_STb_EAST1_Paa_F4	LT_STb	EAST1_Paa_F4	ETEC	ETEC_F4	***	***	***	***	***	***	***	***	***	***
2009	02 Mar 2009	Nursery (0-21 days)	diarrhea	LT_STb_EAST1_Paa_F4	LT_STb	EAST1_Paa_F4	ETEC	ETEC_F4	***	***	***	***	***	***	***	***	***	***
2009	21 Feb 2009	unknown	diarrhea	STb_EAST1_AIDA	STb	EAST1_AIDA	ETEC	ETEC	***	***	***	***	***	***	***	***	***	***
2009	21 Feb 2009	unknown	diarrhea	AIDA_F18	*******	AIDA_F18	*******	*******	***	***	***	***	***	***	***	***	***	***
2009	04 Mar 2009	unknown	unknown	STa_STb_Aero_Paa	STa_STb_Aero	Paa	ETEC_ExPEC	ETEC_ExPEC	***	***	***	***	***	***	***	***	***	***
2009	04 Mar 2009	unknown	unknown	LT_STb_EAST1_Paa_F4	LT_STb	EAST1_Paa_F4	ETEC	ETEC_F4	***	***	***	***	***	***	***	***	***	***
2009	17 Mar 2009	Nursery (0-21 days)	diarrhea	STa_STb_Pfim_F5	STa_STb_Pfim	F5	ETEC_ExPEC	ETEC_ExPEC_F5	***	***	***	***	***	***	***	***	***	***
2009	19 Mar 2009	Nursery (0-21 days)	Respiratory disease	Stx2_AIDA_Tsh_F18	Stx2_Tsh	AIDA_F18	STEC_ExPEC	STEC_ExPEC_F18	***	***	***	***	***	***	***	***	***	***
2009	18 Mar 2009	Nursery (0-21 days)	unknown	STb_EAST1_AIDA	STb	EAST1_AIDA	ETEC	ETEC	***	***	***	***	***	***	***	***	***	***
2009	13 Mar 2009	Grower-Finisher (90-240 days)	Sudden death	STa_STb	STa_STb	*******	ETEC	ETEC	I	S	S	***	S	S	R	S	R	R
2009	16 Mar 2009	unknown	unknown	STb_EAST1_AIDA	STb	EAST1_AIDA	ETEC	ETEC	***	***	***	***	***	***	***	***	***	***
2009	16 Mar 2009	unknown	unknown	EAST1_F18	*******	EAST1_F18	*******	*******	***	***	***	***	***	***	***	***	***	***
2009	16 Mar 2009	unknown	unknown	STb_Aero_Tsh	STb_Aero_Tsh	*******	ETEC_ExPEC	ETEC_ExPEC	***	***	***	***	***	***	***	***	***	***
2009	16 Mar 2009	unknown	unknown	LT_STb_EAST1_F4	LT_STb	EAST1_F4	ETEC	ETEC_F4	***	***	***	***	***	***	***	***	***	***
2009	16 Mar 2009	unknown	unknown	LT_STb_Eae_EAST1_Paa_F4	LT_STb_Eae	EAST1_Paa_F4	ETEC_EPEC	ETEC_EPEC_F4	***	***	***	***	***	***	***	***	***	***
2009	23 Mar 2009	Nursery (0-21 days)	diarrhea	Stx2_AIDA_Tsh	Stx2_Tsh	AIDA	STEC_ExPEC	STEC_ExPEC	S	S	S	***	S	S	S	S	S	R
2009	23 Mar 2009	Nursery (0-21 days)	diarrhea	LT_STb	LT_STb	*******	ETEC	ETEC	***	***	***	***	***	***	***	***	***	***
2009	23 Mar 2009	Nursery (0-21 days)	diarrhea	LT_STb	LT_STb	*******	ETEC	ETEC	***	***	***	***	***	***	***	***	***	***
2009	20 Apr 2009	Nursery (0-21 days)	diarrhea	LT_STb_EAST1_Tsh_F4	LT_STb_Tsh	EAST1_F4	ETEC_ExPEC	ETEC_ExPEC_F4	***	***	***	***	***	***	***	***	***	***
2009	28 Apr 2009	Nursery (0-21 days)	unknown	LT_STb_EAST1_F4	LT_STb	EAST1_F4	ETEC	ETEC_F4	***	***	***	***	***	***	***	***	***	***
2009	05 May 2009	Nursery (0-21 days)	diarrhea	LT_STb_F4	LT_STb	F4	ETEC	ETEC_F4	***	***	***	***	***	***	***	***	***	***
2009	12 May 2009	Grower-Finisher (90-240 days)	diarrhea	Eae_EAST1	Eae	EAST1	EPEC	EPEC	***	***	***	***	***	***	***	***	***	***
2009	05 May 2009	Neonates (0-21 days)	unknown	Negative	*******	*******	*******	*******	***	***	***	***	***	***	***	***	***	***
2009	21 May 2009	Nursery (0-21 days)	unknown	Stx2_EAST1_AIDA_F18	Stx2	EAST1_AIDA_F18	STEC	STEC_F18	***	***	***	***	***	***	***	***	***	***
2009	13 May 2009	unknown	unknown	LT_STb_F4	LT_STb	F4	ETEC	ETEC_F4	***	***	***	***	***	***	***	***	***	***
2009	13 May 2009	unknown	unknown	LT_STb_F4	LT_STb	F4	ETEC	ETEC_F4	***	***	***	***	***	***	***	***	***	***
2009	28 May 2009	Neonates (0-21 days)	diarrhea	LT_STb_EAST1_Tsh_F4	LT_STb_Tsh	EAST1_F4	ETEC_ExPEC	ETEC_ExPEC_F4	***	***	***	***	***	***	***	***	***	***
2009	26 Mar 2009	Nursery (0-21 days)	unknown	STa_STb_Aero_EAST1_Paa	STa_STb_Aero	EAST1_Paa	ETEC_ExPEC	ETEC_ExPEC	S	S	S	***	S	S	S	S	S	R
2009	26 Mar 2009	Nursery (0-21 days)	Sudden death	STb_EAST1_AIDA	STb	EAST1_AIDA	ETEC	ETEC	***	***	***	***	***	***	***	***	***	***
2009	20 Mar 2009	unknown	unknown	Stx2_Tsh	Stx2_Tsh	*******	STEC_ExPEC	STEC_ExPEC	***	***	***	***	***	***	***	***	***	***
2009	20 Mar 2009	unknown	unknown	STa_STb	STa_STb	*******	ETEC	ETEC	***	***	***	***	***	***	***	***	***	***
2009	20 Mar 2009	unknown	unknown	AIDA_F18	*******	AIDA_F18	*******	*******	***	***	***	***	***	***	***	***	***	***
2009	01 Apr 2009	Nursery (0-21 days)	Sudden death	STb_EAST1_AIDA	STb	EAST1_AIDA	ETEC	ETEC	***	***	***	***	***	***	***	***	***	***
2009	01 Apr 2009	Nursery (0-21 days)	Sudden death	Stx2_EAST1_AIDA_F18	Stx2	EAST1_AIDA_F18	STEC	STEC_F18	***	S	***	R	S	***	S	R	***	R
2009	26 Mar 2009	Nursery (0-21 days)	diarrhea	AIDA_F18	*******	AIDA_F18	*******	*******	***	***	***	***	***	***	***	***	***	***
2009	26 Mar 2009	Nursery (0-21 days)	diarrhea	STb_EAST1_AIDA	STb	EAST1_AIDA	ETEC	ETEC	***	***	***	***	***	***	***	***	***	***
2009	26 Mar 2009	Nursery (0-21 days)	diarrhea	Stx2_Tsh	Stx2_Tsh	*******	STEC_ExPEC	STEC_ExPEC	***	***	***	***	***	***	***	***	***	***
2009	26 Mar 2009	Nursery (0-21 days)	diarrhea	EAST1_F18	*******	EAST1_F18	*******	*******	***	***	***	***	***	***	***	***	***	***
2009	30 Mar 2009	Neonates (0-21 days)	unknown	LT_STb_EAST1	LT_STb	EAST1	ETEC	ETEC	S	S	R	***	S	S	S	S	I	R
2009	30 Mar 2009	unknown	unknown	LT_STb_EAST1_Paa_F4	LT_STb	EAST1_Paa_F4	ETEC	ETEC_F4	***	***	***	***	***	***	***	***	***	***
2009	30 Mar 2009	unknown	unknown	Eae_Paa	Eae	Paa	EPEC	EPEC	***	***	***	***	***	***	***	***	***	***
2009	26 Mar 2009	unknown	unknown	STa_STb	STa_STb	*******	ETEC	ETEC	***	***	***	***	***	***	***	***	***	***
2009	07 Apr 2009	Nursery (0-21 days)	diarrhea	STb_EAST1_AIDA	STb	EAST1_AIDA	ETEC	ETEC	***	***	***	***	***	***	***	***	***	***
2009	08 Apr 2009	Nursery (0-21 days)	diarrhea	LT_STb_EAST1_Paa_F4	LT_STb	EAST1_Paa_F4	ETEC	ETEC_F4	***	***	***	***	***	***	***	***	***	***
2009	08 Apr 2009	Nursery (0-21 days)	diarrhea	LT_STb_EAST1_Paa_F4	LT_STb	EAST1_Paa_F4	ETEC	ETEC_F4	***	***	***	***	***	***	***	***	***	***
2009	15 Apr 2009	Nursery (0-21 days)	diarrhea	LT_STb_EAST1_F4	LT_STb	EAST1_F4	ETEC	ETEC_F4	***	***	***	***	***	***	***	***	***	***
2009	06 Apr 2009	unknown	unknown	STa_STb_Aero_EAST1_Paa	STa_STb_Aero	EAST1_Paa	ETEC_ExPEC	ETEC_ExPEC	S	S	S	***	S	S	S	R	I	R
2009	06 Apr 2009	unknown	unknown	STb_EAST1_AIDA	STb	EAST1_AIDA	ETEC	ETEC	S	S	S	***	S	S	S	R	S	R
2009	08 Apr 2009	Neonates (0-21 days)	diarrhea	Eae_EAST1_Paa	Eae	EAST1_Paa	EPEC	EPEC	***	***	***	***	***	***	***	***	***	***
2009	08 Apr 2009	Neonates (0-21 days)	diarrhea	LT_STb_EAST1_AIDA	LT_STb	EAST1_AIDA	ETEC	ETEC	S	S	S	***	S	S	S	S	S	S
2009	15 Apr 2009	Nursery (0-21 days)	Respiratory disease	LT_STb_Paa_F4	LT_STb	Paa_F4	ETEC	ETEC_F4	***	***	***	***	***	***	***	***	***	***
2009	02 Apr 2009	Grower-Finisher (90-240 days)	unknown	STb_EAST1_AIDA	STb	EAST1_AIDA	ETEC	ETEC	I	S	S	***	S	S	S	R	S	R
2009	07 Apr 2009	Grower-Finisher (90-240 days)	wasting	Stx2_AIDA	Stx2	AIDA	STEC	STEC	***	***	***	***	***	***	***	***	***	***
2009	14 Apr 2009	Nursery (0-21 days)	wasting	Eae_EAST1_Paa	Eae	EAST1_Paa	EPEC	EPEC	***	***	***	***	***	***	***	***	***	***
2009	14 Apr 2009	Nursery (0-21 days)	wasting	STb_EAST1_AIDA	STb	EAST1_AIDA	ETEC	ETEC	***	***	***	***	***	***	***	***	***	***
2009	04 Jun 2009	unknown	unknown	LT_STb_EAST1_F4	LT_STb	EAST1_F4	ETEC	ETEC_F4	***	***	***	***	***	***	***	***	***	***
2009	28 May 2009	Neonates (0-21 days)	diarrhea	Stx2_Stx2e_AIDA_F18	Stx2	AIDA_F18	STEC	STEC_F18	***	R	***	S	S	***	S	S	***	R
2009	28 May 2009	Neonates (0-21 days)	diarrhea	LT_STb_F4	LT_STb	F4	ETEC	ETEC_F4	***	***	***	***	***	***	***	***	***	***
2009	28 May 2009	Neonates (0-21 days)	diarrhea	Stx2_AIDA_F18	Stx2	AIDA_F18	STEC	STEC_F18	***	***	***	***	***	***	***	***	***	***
2009	28 May 2009	Neonates (0-21 days)	diarrhea	LT_STb_EAST1_F4	LT_STb	EAST1_F4	ETEC	ETEC_F4	***	***	***	***	***	***	***	***	***	***
2009	21 May 2009	Nursery (0-21 days)	diarrhea	LT_STb_F4	LT_STb	F4	ETEC	ETEC_F4	***	***	***	***	***	***	***	***	***	***
2009	21 May 2009	Nursery (0-21 days)	diarrhea	LT_STb_F4	LT_STb	F4	ETEC	ETEC_F4	***	***	***	***	***	***	***	***	***	***
2009	10 Jun 2009	unknown	diarrhea	Eae	Eae	*******	EPEC	EPEC	***	***	***	***	***	***	***	***	***	***
2009	17 Jun 2009	Nursery (0-21 days)	diarrhea	LT_STb_F4	LT_STb	F4	ETEC	ETEC_F4	***	***	***	***	***	***	***	***	***	***
2009	28 Apr 2009	Neonates (0-21 days)	unknown	Aero_Tsh	Aero_Tsh	*******	ExPEC	ExPEC	***	***	***	***	***	***	***	***	***	***
2009	29 Apr 2009	Grower-Finisher (90-240 days)	Sudden death	LT_STb_Tsh_F4	LT_STb_Tsh	F4	ETEC_ExPEC	ETEC_ExPEC_F4	S	S	S	***	S	S	R	R	S	R
2009	05 May 2009	Nursery (0-21 days)	diarrhea	LT_STb_EAST1_Paa_F4	LT_STb	EAST1_Paa_F4	ETEC	ETEC_F4	***	***	***	***	***	***	***	***	***	***
2009	05 May 2009	Nursery (0-21 days)	diarrhea	STb_EAST1_AIDA	STb	EAST1_AIDA	ETEC	ETEC	***	***	***	***	***	***	***	***	***	***
2009	05 May 2009	Nursery (0-21 days)	Sudden death	LT_STb_Paa_F4	LT_STb	Paa_F4	ETEC	ETEC_F4	S	S	R	***	S	S	R	R	S	R
2009	04 Mar 2009	unknown	unknown	LT_STb_EAST1_F4	LT_STb	EAST1_F4	ETEC	ETEC_F4	***	***	***	***	***	***	***	***	***	***
2009	13 Mar 2009	unknown	unknown	STa_STb	STa_STb	*******	ETEC	ETEC	***	***	***	***	***	***	***	***	***	***
2009	01 Apr 2009	Neonates (0-21 days)	diarrhea	STb_EAST1	STb	EAST1	ETEC	ETEC	***	***	***	***	***	***	***	***	***	***
2009	01 Apr 2009	Neonates (0-21 days)	diarrhea	AIDA_F18	*******	AIDA_F18	*******	*******	***	***	***	***	***	***	***	***	***	***
2009	01 Apr 2009	Neonates (0-21 days)	diarrhea	STb_EAST1_AIDA	STb	EAST1_AIDA	ETEC	ETEC	***	***	***	***	***	***	***	***	***	***
2009	13 Apr 2009	Nursery (0-21 days)	diarrhea	LT_STb_F4	LT_STb	F4	ETEC	ETEC_F4	***	***	***	***	***	***	***	***	***	***
2009	06 May 2009	Nursery (0-21 days)	unknown	Eae_EAST1_Paa_Tsh	Eae_Tsh	EAST1_Paa	EPEC_ExPEC	EPEC_ExPEC	S	S	R	***	S	S	R	R	I	R
2009	13 May 2009	Nursery (0-21 days)	diarrhea	LT_STb_EAST1_Paa_F4	LT_STb	EAST1_Paa_F4	ETEC	ETEC_F4	***	***	***	***	***	***	***	***	***	***
2009	05 May 2009	Nursery (0-21 days)	unknown	AIDA_F18	*******	AIDA_F18	*******	*******	***	***	***	***	***	***	***	***	***	***
2009	05 May 2009	Nursery (0-21 days)	unknown	LT_STb_EAST1_Paa_F4	LT_STb	EAST1_Paa_F4	ETEC	ETEC_F4	***	***	***	***	***	***	***	***	***	***
2009	11 May 2009	unknown	unknown	LT_STb_F4	LT_STb	F4	ETEC	ETEC_F4	***	***	***	***	***	***	***	***	***	***
2009	14 Apr 2009	Nursery (0-21 days)	unknown	Eae_Aero_Paa	Eae_Aero	Paa	EPEC_ExPEC	EPEC_ExPEC	***	***	***	***	***	***	***	***	***	***
2009	17 Apr 2009	Grower-Finisher (90-240 days)	Sudden death	STb_EAST1_AIDA	STb	EAST1_AIDA	ETEC	ETEC	***	***	***	***	***	***	***	***	***	***
2009	17 Apr 2009	unknown	unknown	LT_STb_EAST1_F4	LT_STb	EAST1_F4	ETEC	ETEC_F4	***	***	***	***	***	***	***	***	***	***
2009	22 Apr 2009	Grower-Finisher (90-240 days)	diarrhea	STa_STb	STa_STb	*******	ETEC	ETEC	***	***	***	***	***	***	***	***	***	***
2009	23 Apr 2009	unknown	unknown	Eae_EAST1_Paa	Eae	EAST1_Paa	EPEC	EPEC	***	***	***	***	***	***	***	***	***	***
2009	17 Apr 2009	Grower-Finisher (90-240 days)	unknown	STa_Paa_F5	STa	Paa_F5	ETEC	ETEC_F5	S	S	S	***	S	S	S	R	S	R
2009	17 Apr 2009	Nursery (0-21 days)	unknown	AIDA_F18	*******	AIDA_F18	*******	*******	***	***	***	***	***	***	***	***	***	***
2009	17 Apr 2009	Nursery (0-21 days)	unknown	STb_EAST1_AIDA	STb	EAST1_AIDA	ETEC	ETEC	***	***	***	***	***	***	***	***	***	***
2009	24 Apr 2009	Neonates (0-21 days)	unknown	STb_EAST1_AIDA	STb	EAST1_AIDA	ETEC	ETEC	***	***	***	***	***	***	***	***	***	***
2009	24 Apr 2009	Nursery (0-21 days)	diarrhea	Eae_EAST1_Paa_Tsh	Eae_Tsh	EAST1_Paa	EPEC_ExPEC	EPEC_ExPEC	S	S	R	***	S	S	R	R	S	R
2009	17 Apr 2009	unknown	unknown	AIDA_F18	*******	AIDA_F18	*******	*******	***	***	***	***	***	***	***	***	***	***
2009	28 Apr 2009	Nursery (0-21 days)	diarrhea	LT_STb_EAST1_F4	LT_STb	EAST1_F4	ETEC	ETEC_F4	***	***	***	***	***	***	***	***	***	***
2009	28 Apr 2009	Nursery (0-21 days)	diarrhea	LT_STb_EAST1_AIDA	LT_STb	EAST1_AIDA	ETEC	ETEC	***	***	***	***	***	***	***	***	***	***
2009	23 Apr 2009	Nursery (0-21 days)	Sudden death	STb_EAST1_AIDA	STb	EAST1_AIDA	ETEC	ETEC	R	I	S	***	S	S	S	R	S	R
2009	17 Jul 2009	Nursery (0-21 days)	unknown	Tsh	Tsh	*******	ExPEC	ExPEC	***	***	***	***	***	***	***	***	***	***
2009	15 Jul 2009	Nursery (0-21 days)	diarrhea	STb_EAST1_AIDA_F18	STb	EAST1_AIDA_F18	ETEC	ETEC_F18	***	***	***	***	***	***	***	***	***	***
2009	15 Jul 2009	Nursery (0-21 days)	diarrhea	STa_STb	STa_STb	*******	ETEC	ETEC	***	***	***	***	***	***	***	***	***	***
2009	15 Jul 2009	Nursery (0-21 days)	unknown	AIDA_F18	*******	AIDA_F18	*******	*******	***	***	***	***	***	***	***	***	***	***
2009	15 Jul 2009	Nursery (0-21 days)	diarrhea	AIDA_F18	*******	AIDA_F18	*******	*******	***	***	***	***	***	***	***	***	***	***
2009	15 Jul 2009	Nursery (0-21 days)	diarrhea	STb_AIDA_F18	STb	AIDA_F18	ETEC	ETEC_F18	***	***	***	***	***	***	***	***	***	***
2009	15 Jul 2009	Nursery (0-21 days)	unknown	AIDA_F18	*******	AIDA_F18	*******	*******	***	***	***	***	***	***	***	***	***	***
2009	15 Jul 2009	Nursery (0-21 days)	unknown	STa_STb	STa_STb	*******	ETEC	ETEC	***	***	***	***	***	***	***	***	***	***
2009	15 Jul 2009	Nursery (0-21 days)	unknown	STb_EAST1_AIDA	STb	EAST1_AIDA	ETEC	ETEC	***	***	***	***	***	***	***	***	***	***
2009	01 Sep 2009	unknown	unknown	LT_STb_F4	LT_STb	F4	ETEC	ETEC_F4	***	***	***	***	***	***	***	***	***	***
2009	06 Oct 2009	Nursery (0-21 days)	diarrhea	Stx2_AIDA_F18	Stx2	AIDA_F18	STEC	STEC_F18	***	***	***	***	***	***	***	***	***	***
2009	06 Oct 2009	Nursery (0-21 days)	diarrhea	Negative	*******	*******	*******	*******	***	***	***	***	***	***	***	***	***	***
2009	06 Oct 2009	Nursery (0-21 days)	diarrhea	LT_STb_EAST1_Paa_F4	LT_STb	EAST1_Paa_F4	ETEC	ETEC_F4	***	***	***	***	***	***	***	***	***	***
2009	06 Oct 2009	Nursery (0-21 days)	diarrhea	STb_AIDA	STb	AIDA	ETEC	ETEC	***	***	***	***	***	***	***	***	***	***
2009	06 Oct 2009	Nursery (0-21 days)	diarrhea	EAST1_Paa_AIDA_F18	*******	EAST1_Paa_AIDA_F18	*******	*******	***	***	***	***	***	***	***	***	***	***
2009	24 Feb 2009	Neonates (0-21 days)	diarrhea	Eae	Eae	*******	EPEC	EPEC	***	***	***	***	***	***	***	***	***	***
2009	03 Mar 2009	Nursery (0-21 days)	unknown	Aero_Tsh	Aero_Tsh	*******	ExPEC	ExPEC	***	***	***	***	***	***	***	***	***	***
2009	12 Mar 2009	Nursery (0-21 days)	diarrhea	Aero_AFA_Tsh	Aero_Tsh	AFA	ExPEC	ExPEC	***	***	***	***	***	***	***	***	***	***
2009	12 May 2009	Nursery (0-21 days)	diarrhea	LT_STa_EAST1_Paa	LT_STa	EAST1_Paa	ETEC	ETEC	***	***	***	***	***	***	***	***	***	***
2009	12 May 2009	Neonates (0-21 days)	diarrhea	Negative	*******	*******	*******	*******	***	***	***	***	***	***	***	***	***	***
2009	12 May 2009	Nursery (0-21 days)	diarrhea	Aero	Aero	*******	ExPEC	ExPEC	***	***	***	***	***	***	***	***	***	***
2009	20 May 2009	Nursery (0-21 days)	diarrhea	Pfim_Aero	Pfim_Aero	*******	ExPEC	ExPEC	***	***	***	***	***	***	***	***	***	***
2009	12 May 2009	Nursery (0-21 days)	diarrhea	Negative	*******	*******	*******	*******	***	***	***	***	***	***	***	***	***	***
2009	27 Jul 2009	Nursery (0-21 days)	diarrhea	LT_STb_Paa	LT_STb	Paa	ETEC	ETEC	***	***	***	***	***	***	***	***	***	***
2009	30 Jul 2009	Nursery (0-21 days)	diarrhea	LT_STb_EAST1_Paa_F4	LT_STb	EAST1_Paa_F4	ETEC	ETEC_F4	***	***	***	***	***	***	***	***	***	***
2009	03 Sep 2009	Neonates (0-21 days)	diarrhea	LT_STb	LT_STb	*******	ETEC	ETEC	***	***	***	***	***	***	***	***	***	***
2009	09 Oct 2009	Neonates (0-21 days)	diarrhea	LT_STb_Paa	LT_STb	Paa	ETEC	ETEC	***	***	***	***	***	***	***	***	***	***
2009	12 May 2009	Nursery (0-21 days)	diarrhea	Negative	*******	*******	*******	*******	***	***	***	***	***	***	***	***	***	***
2009	20 May 2009	Nursery (0-21 days)	diarrhea	Negative	*******	*******	*******	*******	***	***	***	***	***	***	***	***	***	***
2009	12 May 2009	Neonates (0-21 days)	diarrhea	Aero_Tsh	Aero_Tsh	*******	ExPEC	ExPEC	***	***	***	***	***	***	***	***	***	***
2009	17 Sep 2009	Nursery (0-21 days)	diarrhea	LT_STb_EAST1_Paa	LT_STb	EAST1_Paa	ETEC	ETEC	***	***	***	***	***	***	***	***	***	***
2009	15 Jun 2009	unknown	unknown	Eae_Aero_Paa	Eae_Aero	Paa	EPEC_ExPEC	EPEC_ExPEC	***	***	***	***	***	***	***	***	***	***
2009	23 Oct 2009	Nursery (0-21 days)	diarrhea	Eae	Eae	*******	EPEC	EPEC	***	***	***	***	***	***	***	***	***	***
2009	23 Oct 2009	Nursery (0-21 days)	diarrhea	LT_STb_EAST1_F4	LT_STb	EAST1_F4	ETEC	ETEC_F4	***	***	***	***	***	***	***	***	***	***
2009	23 Oct 2009	Nursery (0-21 days)	diarrhea	LT_STb_F4	LT_STb	F4	ETEC	ETEC_F4	***	***	***	***	***	***	***	***	***	***
2009	23 Oct 2009	Nursery (0-21 days)	diarrhea	Aero	Aero	*******	ExPEC	ExPEC	***	***	***	***	***	***	***	***	***	***
2009	13 Oct 2009	Neonates (0-21 days)	diarrhea	LT_STb_EAST1_Paa_AIDA_F4	LT_STb	EAST1_Paa_AIDA_F4	ETEC	ETEC_F4	***	***	***	***	***	***	***	***	***	***
2009	13 Oct 2009	Neonates (0-21 days)	diarrhea	Negative	*******	*******	*******	*******	***	***	***	***	***	***	***	***	***	***
2009	13 Oct 2009	Neonates (0-21 days)	diarrhea	LT_STb_EAST1_AIDA_F4	LT_STb	EAST1_AIDA_F4	ETEC	ETEC_F4	***	***	***	***	***	***	***	***	***	***
2009	15 Oct 2009	unknown	unknown	LT_STb_EAST1_Paa_F4	LT_STb	EAST1_Paa_F4	ETEC	ETEC_F4	***	***	***	***	***	***	***	***	***	***
2009	07 Oct 2009	Nursery (0-21 days)	diarrhea	Pfim_CNF_Aero	Pfim_CNF_Aero	*******	ExPEC	ExPEC	***	***	***	***	***	***	***	***	***	***
2009	13 Oct 2009	Nursery (0-21 days)	diarrhea	LT_STb_EAST1_Paa_F4	LT_STb	EAST1_Paa_F4	ETEC	ETEC_F4	***	***	***	***	***	***	***	***	***	***
2009	07 Jul 2009	Grower-Finisher (90-240 days)	unknown	Tsh	Tsh	*******	ExPEC	ExPEC	***	***	***	***	***	***	***	***	***	***
2009	14 Jul 2009	Grower-Finisher (90-240 days)	unknown	Eae	Eae	*******	EPEC	EPEC	***	***	***	***	***	***	***	***	***	***
2009	09 Jul 2009	4) Adulte (plus de 240 jours)	unknown	Pfim_CNF	Pfim_CNF	*******	ExPEC	ExPEC	***	***	***	***	***	***	***	***	***	***
2009	08 Jul 2009	Neonates (0-21 days)	unknown	Pfim_Aero_Tsh	Pfim_Aero_Tsh	*******	ExPEC	ExPEC	***	***	***	***	***	***	***	***	***	***
2009	10 Jul 2009	Nursery (0-21 days)	unknown	Eae_Paa	Eae	Paa	EPEC	EPEC	***	***	***	***	***	***	***	***	***	***
2009	10 Jul 2009	Nursery (0-21 days)	unknown	STa_STb_Paa	STa_STb	Paa	ETEC	ETEC	***	***	***	***	***	***	***	***	***	***
2009	10 Jul 2009	Nursery (0-21 days)	unknown	Stx2_AIDA_F18	Stx2	AIDA_F18	STEC	STEC_F18	***	***	***	***	***	***	***	***	***	***
2009	10 Jul 2009	Nursery (0-21 days)	unknown	STb_AIDA	STb	AIDA	ETEC	ETEC	***	***	***	***	***	***	***	***	***	***
2009	10 Jul 2009	Nursery (0-21 days)	unknown	LT_STb_Paa_F4	LT_STb	Paa_F4	ETEC	ETEC_F4	***	***	***	***	***	***	***	***	***	***
2009	06 Jul 2009	Nursery (0-21 days)	unknown	F18	*******	F18	*******	*******	S	S	R	***	S	S	S	R	S	R
2009	06 Jul 2009	Nursery (0-21 days)	unknown	STb_EAST1_AIDA	STb	EAST1_AIDA	ETEC	ETEC	***	***	***	***	***	***	***	***	***	***
2009	17 Jul 2009	Nursery (0-21 days)	unknown	STb_EAST1_Paa	STb	EAST1_Paa	ETEC	ETEC	S	S	S	***	S	S	S	R	I	R
2009	17 Jul 2009	Grower-Finisher (90-240 days)	unknown	Stx2_EAST1	Stx2	EAST1	STEC	STEC	***	***	***	***	***	***	***	***	***	***
2009	03 Jul 2009	Neonates (0-21 days)	unknown	Eae_Aero_Paa_Tsh	Eae_Aero_Tsh	Paa	EPEC_ExPEC	EPEC_ExPEC	S	S	S	***	S	S	S	S	I	R
2009	31 Jul 2009	Neonates (0-21 days)	diarrhea	LT_STb_EAST1_Paa_F4	LT_STb	EAST1_Paa_F4	ETEC	ETEC_F4	S	S	R	***	S	***	R	S	R	R
2009	30 Jul 2009	Nursery (0-21 days)	unknown	LT_STb_EAST1_Paa_F4	LT_STb	EAST1_Paa_F4	ETEC	ETEC_F4	***	***	***	***	***	***	***	***	***	***
2009	10 Aug 2009	Neonates (0-21 days)	diarrhea	STa_Aero_Paa_F5	STa_Aero	Paa_F5	ETEC_ExPEC	ETEC_ExPEC_F5	I	S	S	***	S	***	S	S	I	S
2009	08 Aug 2009	Nursery (0-21 days)	diarrhea	AIDA_F18	*******	AIDA_F18	*******	*******	R	R	S	***	S	***	R	R	I	R
2009	08 Aug 2009	Nursery (0-21 days)	diarrhea	STa_Paa	STa	Paa	ETEC	ETEC	R	R	S	***	S	***	S	R	S	R
2009	11 Aug 2009	Nursery (0-21 days)	diarrhea	STb_AIDA	STb	AIDA	ETEC	ETEC	S	S	S	***	S	***	S	R	R	R
2009	18 Aug 2009	unknown	diarrhea	LT_STa_STb_Paa_F4	LT_STa_STb	Paa_F4	ETEC	ETEC_F4	***	***	***	***	***	***	***	***	***	***
2009	20 Aug 2009	Nursery (0-21 days)	diarrhea	LT_STa_STb_Paa_F4	LT_STa_STb	Paa_F4	ETEC	ETEC_F4	***	***	***	***	***	***	***	***	***	***
2009	20 Aug 2009	Nursery (0-21 days)	diarrhea	LT_STa_STb_EAST1_Paa_F4	LT_STa_STb	EAST1_Paa_F4	ETEC	ETEC_F4	S	S	R	***	S	***	R	R	S	R
2009	20 Aug 2009	Nursery (0-21 days)	unknown	LT_STb_EAST1_Paa_F4	LT_STb	EAST1_Paa_F4	ETEC	ETEC_F4	S	S	S	***	R	***	R	R	S	R
2009	21 Aug 2009	Nursery (0-21 days)	diarrhea	LT_STb_EAST1_Paa_F4	LT_STb	EAST1_Paa_F4	ETEC	ETEC_F4	***	***	***	***	***	***	***	***	***	***
2009	21 Aug 2009	Nursery (0-21 days)	diarrhea	STa_STb_EAST1	STa_STb	EAST1	ETEC	ETEC	***	***	***	***	***	***	***	***	***	***
2009	21 Aug 2009	Nursery (0-21 days)	diarrhea	LT_STb_Paa_F4	LT_STb	Paa_F4	ETEC	ETEC_F4	***	***	***	***	***	***	***	***	***	***
2009	21 Aug 2009	Nursery (0-21 days)	diarrhea	LT_STb_EAST1	LT_STb	EAST1	ETEC	ETEC	***	***	***	***	***	***	***	***	***	***
2009	18 Aug 2009	Neonates (0-21 days)	diarrhea	Eae_Aero	Eae_Aero	*******	EPEC_ExPEC	EPEC_ExPEC	***	***	***	***	***	***	***	***	***	***
2009	19 Aug 2009	Grower-Finisher (90-240 days)	diarrhea	STb_AIDA	STb	AIDA	ETEC	ETEC	***	***	***	***	***	***	***	***	***	***
2009	19 Aug 2009	Grower-Finisher (90-240 days)	diarrhea	Stx2	Stx2	*******	STEC	STEC	***	***	***	***	***	***	***	***	***	***
2009	20 Aug 2009	Nursery (0-21 days)	unknown	LT_STb_Paa_F4	LT_STb	Paa_F4	ETEC	ETEC_F4	S	S	R	***	S	***	R	R	S	R
2009	20 Aug 2009	Nursery (0-21 days)	unknown	STb_AIDA	STb	AIDA	ETEC	ETEC	***	***	***	***	***	***	***	***	***	***
2009	01 Sep 2009	Grower-Finisher (90-240 days)	Sudden death	STb_AIDA	STb	AIDA	ETEC	ETEC	***	***	***	***	***	***	***	***	***	***
2009	25 Aug 2009	Nursery (0-21 days)	diarrhea	LT_STb	LT_STb	*******	ETEC	ETEC	***	***	***	***	***	***	***	***	***	***
2009	26 Aug 2009	Neonates (0-21 days)	diarrhea	LT_STb_F4	LT_STb	F4	ETEC	ETEC_F4	S	S	R	***	S	S	S	S	S	R
2009	26 Aug 2009	Neonates (0-21 days)	diarrhea	Eae_Aero_Paa_Tsh	Eae_Aero_Tsh	Paa	EPEC_ExPEC	EPEC_ExPEC	***	***	***	***	***	***	***	***	***	***
2009	26 Aug 2009	Neonates (0-21 days)	diarrhea	STa_Paa_F5	STa	Paa_F5	ETEC	ETEC_F5	S	S	***	***	S	S	S	R	S	R
2009	03 Sep 2009	Nursery (0-21 days)	unknown	Eae_Paa_AIDA	Eae	Paa_AIDA	EPEC	EPEC	***	***	***	***	***	***	***	***	***	***
2009	03 Dec 2009	unknown	unknown	STb_AIDA	STb	AIDA	ETEC	ETEC	***	***	***	***	***	***	***	***	***	***
2009	01 Dec 2009	Neonates (0-21 days)	Respiratory disease	Pfim_CNF	Pfim_CNF	*******	ExPEC	ExPEC	***	***	***	***	***	***	***	***	***	***
2009	15 Dec 2009	Nursery (0-21 days)	Respiratory disease	Eae_Paa_Tsh	Eae_Tsh	Paa	EPEC_ExPEC	EPEC_ExPEC	S	S	R	***	S	S	S	S	R	R
2009	29 Dec 2009	Grower-Finisher (90-240 days)	unknown	LT_STb_EAST1_Paa_F4	LT_STb	EAST1_Paa_F4	ETEC	ETEC_F4	I	S	S	***	S	S	R	S	S	R
2009	17 Dec 2009	Nursery (0-21 days)	unknown	LT_STb	LT_STb	*******	ETEC	ETEC	S	S	R	***	S	S	S	R	S	***
2009	16 Dec 2009	Nursery (0-21 days)	unknown	STa_STb	STa_STb	*******	ETEC	ETEC	S	S	S	***	S	S	S	S	R	S
2009	16 Dec 2009	Nursery (0-21 days)	unknown	STb_AIDA	STb	AIDA	ETEC	ETEC	***	***	***	***	***	***	***	***	***	***
2009	15 Dec 2009	Grower-Finisher (90-240 days)	unknown	Paa_AIDA_F18	*******	Paa_AIDA_F18	*******	*******	***	***	***	***	***	***	***	***	***	***
2009	15 Dec 2009	Grower-Finisher (90-240 days)	unknown	Eae_Paa	Eae	Paa	EPEC	EPEC	***	***	***	***	***	***	***	***	***	***
2009	23 Nov 2009	Nursery (0-21 days)	unknown	STb_AIDA	STb	AIDA	ETEC	ETEC	S	S	S	***	S	S	R	R	S	R
2009	29 Oct 2009	Nursery (0-21 days)	Sudden death	STa_STb	STa_STb	*******	ETEC	ETEC	S	S	S	***	S	S	S	S	S	R
2009	19 Oct 2009	Nursery (0-21 days)	unknown	Pfim_CNF	Pfim_CNF	*******	ExPEC	ExPEC	***	***	***	***	***	***	***	***	***	***
2009	19 Oct 2009	Nursery (0-21 days)	unknown	Eae_Pfim_Aero_Paa_Tsh	Eae_Pfim_Aero_Tsh	Paa	EPEC_ExPEC	EPEC_ExPEC	***	***	***	***	***	***	***	***	***	***
2009	19 Oct 2009	Grower-Finisher (90-240 days)	unknown	STa_Stx2	STa_Stx2	*******	ETEC_STEC	ETEC_STEC	S	S	S	***	S	S	S	R	S	R
2009	19 Oct 2009	Grower-Finisher (90-240 days)	unknown	Eae_Aero	Eae_Aero	*******	EPEC_ExPEC	EPEC_ExPEC	S	S	S	***	***	S	S	S	S	R
2009	16 Oct 2009	Neonates (0-21 days)	unknown	STb_AIDA	STb	AIDA	ETEC	ETEC	S	S	S	***	S	S	S	S	S	R
2009	20 Oct 2009	Neonates (0-21 days)	diarrhea	Eae_Aero_Paa	Eae_Aero	Paa	EPEC_ExPEC	EPEC_ExPEC	S	S	S	***	S	S	S	S	S	R
2009	20 Oct 2009	Neonates (0-21 days)	diarrhea	Eae_Aero_Paa	Eae_Aero	Paa	EPEC_ExPEC	EPEC_ExPEC	***	***	***	***	***	***	***	***	***	***
2009	09 Oct 2009	Nursery (0-21 days)	diarrhea	STb_EAST1_AIDA	STb	EAST1_AIDA	ETEC	ETEC	***	***	***	***	***	***	***	***	***	***
2009	09 Oct 2009	Nursery (0-21 days)	diarrhea	STa_STb_Aero	STa_STb_Aero	*******	ETEC_ExPEC	ETEC_ExPEC	S	S	R	***	S	***	S	S	I	R
2009	09 Oct 2009	Nursery (0-21 days)	diarrhea	LT_STb_AIDA	LT_STb	AIDA	ETEC	ETEC	***	***	***	***	***	***	***	***	***	***
2009	14 Oct 2009	Neonates (0-21 days)	unknown	STb_EAST1_AIDA_F4	STb	EAST1_AIDA_F4	ETEC	ETEC_F4	R	I	R	***	S	S	S	R	S	R
2009	13 Oct 2009	unknown	unknown	Aero	Aero	*******	ExPEC	ExPEC	***	***	***	***	***	***	***	***	***	***
2009	05 Oct 2009	Grower-Finisher (90-240 days)	unknown	STa_STb	STa_STb	*******	ETEC	ETEC	***	***	***	***	***	***	***	***	***	***
2009	05 Oct 2009	Nursery (0-21 days)	unknown	Pfim_Aero	Pfim_Aero	*******	ExPEC	ExPEC	***	***	***	***	***	***	***	***	***	***
2009	16 Oct 2009	Neonates (0-21 days)	unknown	LT_STb_EAST1_F4	LT_STb	EAST1_F4	ETEC	ETEC_F4	S	S	S	***	S	S	S	R	I	R
2009	15 Oct 2009	Neonates (0-21 days)	unknown	Pfim_CNF	Pfim_CNF	*******	ExPEC	ExPEC	***	***	***	***	***	***	***	***	***	***
2009	14 Oct 2009	Nursery (0-21 days)	unknown	Pfim	Pfim	*******	ExPEC	ExPEC	***	***	***	***	***	***	***	***	***	***
2009	29 Sep 2009	4) Adulte (plus de 240 jours)	unknown						S	S	S	***	S	S	S	S	S	R
2009	15 Oct 2009	Nursery (0-21 days)	diarrhea	STb_EAST1_AIDA	STb	EAST1_AIDA	ETEC	ETEC	***	***	***	***	***	***	***	***	***	***
2009	15 Oct 2009	Nursery (0-21 days)	diarrhea	AIDA_F18	*******	AIDA_F18	*******	*******	***	***	***	***	***	***	***	***	***	***
2009	06 Oct 2009	Nursery (0-21 days)	unknown	STb_AIDA	STb	AIDA	ETEC	ETEC	R	I	S	***	S	S	S	R	S	R
2009	20 Oct 2009	Nursery (0-21 days)	unknown	LT_STb_F4	LT_STb	F4	ETEC	ETEC_F4	S	S	S	***	S	S	S	R	S	R
2009	20 Oct 2009	Grower-Finisher (90-240 days)	wasting	Eae_Aero_EAST1_Paa_Tsh	Eae_Aero_Tsh	EAST1_Paa	EPEC_ExPEC	EPEC_ExPEC	***	***	***	***	***	***	***	***	***	***
2009	04 Nov 2009	Nursery (0-21 days)	unknown	STb_Stx2_AIDA	STb_Stx2	AIDA	ETEC_STEC	ETEC_STEC	S	S	S	***	S	S	S	S	S	R
2009	04 Nov 2009	Nursery (0-21 days)	unknown	STa_STb	STa_STb	*******	ETEC	ETEC	S	S	S	***	S	S	S	S	I	R
2009	16 Nov 2009	4) Adulte (plus de 240 jours)	unknown	Pfim_CNF_Aero	Pfim_CNF_Aero	*******	ExPEC	ExPEC	***	***	***	***	***	***	***	***	***	***
2009	06 Nov 2009	Nursery (0-21 days)	unknown	Aero_Tsh	Aero_Tsh	*******	ExPEC	ExPEC	***	***	***	***	***	***	***	***	***	***
2009	17 Nov 2009	Nursery (0-21 days)	unknown	LT_STb_Paa_F4	LT_STb	Paa_F4	ETEC	ETEC_F4	S	S	R	***	S	S	R	R	S	R
2009	17 Nov 2009	Nursery (0-21 days)	unknown	STa_STb	STa_STb	*******	ETEC	ETEC	***	***	***	***	***	***	***	***	***	***
2009	07 Oct 2009	Neonates (0-21 days)	diarrhea	STa_Paa_F5_F41	STa	Paa_F5_F41	ETEC	ETEC_F5	S	S	R	***	S	S	R	S	S	R
2009	08 Oct 2009	Neonates (0-21 days)	diarrhea	STa_STb	STa_STb	*******	ETEC	ETEC	***	***	***	***	***	***	***	***	***	***
2009	01 Oct 2009	Nursery (0-21 days)	unknown	Eae_Aero_Paa	Eae_Aero	Paa	EPEC_ExPEC	EPEC_ExPEC	S	S	S	***	I	S	R	R	S	R
2009	25 Sep 2009	Nursery (0-21 days)	diarrhea	LT_STb	LT_STb	*******	ETEC	ETEC	***	***	***	***	***	***	***	***	***	***
2009	25 Sep 2009	Nursery (0-21 days)	diarrhea	STb_EAST1_AIDA	STb	EAST1_AIDA	ETEC	ETEC	***	***	***	***	***	***	***	***	***	***
2009	25 Sep 2009	Nursery (0-21 days)	diarrhea	LT_STb_F4	LT_STb	F4	ETEC	ETEC_F4	***	***	***	***	***	***	***	***	***	***
2009	22 Sep 2009	Nursery (0-21 days)	unknown	AIDA_F18	*******	AIDA_F18	*******	*******	***	***	***	***	***	***	***	***	***	***
2009	23 Sep 2009	Nursery (0-21 days)	diarrhea	LT_STb_F4	LT_STb	F4	ETEC	ETEC_F4	***	***	***	***	***	***	***	***	***	***
2009	23 Sep 2009	Nursery (0-21 days)	Sudden death	Stx2_EAST1_AIDA_F18	Stx2	EAST1_AIDA_F18	STEC	STEC_F18	***	***	***	***	***	***	***	***	***	***
2009	15 Sep 2009	Grower-Finisher (90-240 days)	Sudden death	STb_AIDA	STb	AIDA	ETEC	ETEC	***	***	***	***	***	***	***	***	***	***
2009	30 Oct 2009	Neonates (0-21 days)	diarrhea	LT_STb_F4	LT_STb	F4	ETEC	ETEC_F4	***	***	***	***	***	***	***	***	***	***
2009	14 Sep 2009	Nursery (0-21 days)	unknown	Aero	Aero	*******	ExPEC	ExPEC	***	***	***	***	***	***	***	***	***	***
2009	14 Sep 2009	Nursery (0-21 days)	unknown	Pfim_CNF	Pfim_CNF	*******	ExPEC	ExPEC	***	***	***	***	***	***	***	***	***	***
2009	14 Sep 2009	Nursery (0-21 days)	unknown	Pfim_Aero	Pfim_Aero	*******	ExPEC	ExPEC	***	***	***	***	***	***	***	***	***	***
2009	08 Sep 2009	Nursery (0-21 days)	unknown	Stx2_Stx2e_EAST1_AIDA_F18	Stx2	EAST1_AIDA_F18	STEC	STEC_F18	S	S	S	***	S	S	R	R	I	R
2009	18 Sep 2009	Nursery (0-21 days)	diarrhea	STb_EAST1_AIDA	STb	EAST1_AIDA	ETEC	ETEC	***	***	***	***	***	***	***	***	***	***
2009	17 Sep 2009	Nursery (0-21 days)	unknown	Stx2_AIDA_F18	Stx2	AIDA_F18	STEC	STEC_F18	***	***	***	***	***	***	***	***	***	***
2009	17 Sep 2009	Nursery (0-21 days)	unknown	STa_Paa_F5	STa	Paa_F5	ETEC	ETEC_F5	***	***	***	***	***	***	***	***	***	***
2009	22 Sep 2009	Nursery (0-21 days)	diarrhea	LT_STb_EAST1_Paa_F4	LT_STb	EAST1_Paa_F4	ETEC	ETEC_F4	R	I	I	***	S	S	R	R	S	R
2009	22 Sep 2009	Nursery (0-21 days)	Sudden death	Stx2_Stx2e_EAST1_AIDA_F18	Stx2	EAST1_AIDA_F18	STEC	STEC_F18	S	S	R	R	S	***	R	R	S	R
2009	17 Sep 2009	Nursery (0-21 days)	unknown	Aero	Aero	*******	ExPEC	ExPEC	***	***	***	***	***	***	***	***	***	***
2009	22 Sep 2009	Nursery (0-21 days)	unknown	LT_STb	LT_STb	*******	ETEC	ETEC	***	***	***	***	***	***	***	***	***	***
2009	02 Jun 2009	Nursery (0-21 days)	diarrhea	STa_STb	STa_STb	*******	ETEC	ETEC	***	***	***	***	***	***	***	***	***	***
2009	27 May 2009	Neonates (0-21 days)	unknown	Aero	Aero	*******	ExPEC	ExPEC	S	S	S	***	S	S	S	S	S	R
2009	04 Jun 2009	Nursery (0-21 days)	diarrhea	LT_STb_EAST1_Paa_F4	LT_STb	EAST1_Paa_F4	ETEC	ETEC_F4	R	I	R	***	S	S	R	R	R	R
2009	05 Jun 2009	Nursery (0-21 days)	Sudden death	STb_AIDA	STb	AIDA	ETEC	ETEC	***	***	***	***	***	***	***	***	***	***
2009	08 Jun 2009	Nursery (0-21 days)	Sudden death	LT_STb_EAST1_Paa_F4	LT_STb	EAST1_Paa_F4	ETEC	ETEC_F4	***	***	***	***	***	***	***	***	***	***
2009	09 Jun 2009	Nursery (0-21 days)	diarrhea	STa_STb	STa_STb	*******	ETEC	ETEC	S	S	S	***	S	S	S	S	I	R
2009	09 Jun 2009	Nursery (0-21 days)	diarrhea	STb_EAST1_AIDA	STb	EAST1_AIDA	ETEC	ETEC	***	***	***	***	***	***	***	***	***	***
2009	09 Jun 2009	Nursery (0-21 days)	diarrhea	STb_EAST1_AIDA	STb	EAST1_AIDA	ETEC	ETEC	***	***	***	***	***	***	***	***	***	***
2009	09 Jun 2009	Nursery (0-21 days)	diarrhea	Eae_Aero_EAST1_Paa_Tsh	Eae_Aero_Tsh	EAST1_Paa	EPEC_ExPEC	EPEC_ExPEC	***	***	***	***	***	***	***	***	***	***
2009	08 Jun 2009	Neonates (0-21 days)	diarrhea	STb_AIDA	STb	AIDA	ETEC	ETEC	***	***	***	***	***	***	***	***	***	***
2009	08 Jun 2009	Grower-Finisher (90-240 days)	unknown	Eae_Aero_Paa_Tsh	Eae_Aero_Tsh	Paa	EPEC_ExPEC	EPEC_ExPEC	***	***	***	***	***	***	***	***	***	***
2009	10 Jun 2009	Nursery (0-21 days)	diarrhea	Stx2_Eae_Aero_Paa	Stx2_Eae_Aero	Paa	STEC_EPEC_ExPEC	STEC_EPEC_ExPEC	***	***	***	***	***	***	***	***	***	***
2009	26 May 2009	Neonates (0-21 days)	diarrhea	STa_Paa_Tsh_F5	STa_Tsh	Paa_F5	ETEC_ExPEC	ETEC_ExPEC_F5	S	S	R	***	S	S	R	R	R	R
2009	15 Jun 2009	unknown	unknown	LT_STb_Paa_F4	LT_STb	Paa_F4	ETEC	ETEC_F4	***	***	***	***	***	***	***	***	***	***
2009	03 Dec 2009	Grower-Finisher (90-240 days)	Sudden death	STb_AIDA	STb	AIDA	ETEC	ETEC	R	S	S	***	S	S	R	R	S	R
2009	09 Dec 2009	Nursery (0-21 days)	diarrhea	STb_AIDA	STb	AIDA	ETEC	ETEC	S	S	S	***	S	S	S	S	S	R
2009	17 Nov 2009	Nursery (0-21 days)	unknown	STb_AIDA	STb	AIDA	ETEC	ETEC	S	S	R	***	S	S	S	R	S	R
2009	17 Nov 2009	Neonates (0-21 days)	unknown	STb_AIDA	STb	AIDA	ETEC	ETEC	S	S	S	***	S	S	S	S	S	R
2009	20 Nov 2009	Neonates (0-21 days)	diarrhea	STa_Pfim_Paa_F5	STa_Pfim	Paa_F5	ETEC_ExPEC	ETEC_ExPEC_F5	***	***	***	***	***	***	***	***	***	***
2009	20 Nov 2009	Neonates (0-21 days)	diarrhea	STa_Paa_F5_F41	STa	Paa_F5_F41	ETEC	ETEC_F5	S	S	S	***	S	S	R	S	S	R
2009	04 Nov 2009	Nursery (0-21 days)	diarrhea	LT_STb_F4	LT_STb	F4	ETEC	ETEC_F4	***	***	***	***	***	***	***	***	***	***
2009	04 Nov 2009	Grower-Finisher (90-240 days)	diarrhea	LT_STb_Paa_F4	LT_STb	Paa_F4	ETEC	ETEC_F4	S	S	R	***	S	S	S	R	S	R
2009	19 May 2009	Nursery (0-21 days)	diarrhea	LT_STb_Paa_F4	LT_STb	Paa_F4	ETEC	ETEC_F4	***	***	***	***	***	***	***	***	***	***
2009	03 Dec 2009	unknown	unknown	STa_STb	STa_STb	*******	ETEC	ETEC	***	***	***	***	***	***	***	***	***	***
2009	19 May 2009	unknown	Sudden death	STa_Stx2_Aero	STa_Stx2_Aero	*******	ETEC_STEC_ExPEC	ETEC_STEC_ExPEC	S	S	S	***	S	S	R	R	I	R
2009	12 May 2009	Nursery (0-21 days)	unknown	Eae_Aero_Paa_Tsh	Eae_Aero_Tsh	Paa	EPEC_ExPEC	EPEC_ExPEC	S	S	S	***	I	S	R	R	R	R
2009	12 May 2009	Nursery (0-21 days)	unknown	LT_STb_F4	LT_STb	F4	ETEC	ETEC_F4	R	S	I	***	S	S	R	R	R	R
2009	31 Mar 2009	unknown	diarrhea	STa_Stx2	STa_Stx2	*******	ETEC_STEC	ETEC_STEC	***	***	***	***	***	***	***	***	***	***
2009	31 Mar 2009	unknown	diarrhea	STa_STb	STa_STb	*******	ETEC	ETEC	***	***	***	***	***	***	***	***	***	***
2009	21 May 2009	Nursery (0-21 days)	unknown	Stx2_EAST1_AIDA_F18	Stx2	EAST1_AIDA_F18	STEC	STEC_F18	***	***	***	***	***	***	***	***	***	***
2009	21 May 2009	Nursery (0-21 days)	unknown	STb_EAST1_AIDA_F18	STb	EAST1_AIDA_F18	ETEC	ETEC_F18	***	***	***	***	***	***	***	***	***	***
2009	27 May 2009	Nursery (0-21 days)	Sudden death	Stx2_AIDA_Tsh_F18	Stx2_Tsh	AIDA_F18	STEC_ExPEC	STEC_ExPEC_F18	R	R	R	***	S	S	R	R	S	R
2009	27 May 2009	Nursery (0-21 days)	Sudden death	LT_STb_Paa_F4	LT_STb	Paa_F4	ETEC	ETEC_F4	R	R	R	***	R	S	R	R	R	R
2009	28 May 2009	Nursery (0-21 days)	diarrhea	STb_AIDA	STb	AIDA	ETEC	ETEC	***	***	***	***	***	***	***	***	***	***
2009	29 May 2009	Nursery (0-21 days)	Respiratory disease	LT_STb_EAST1_Paa_F4	LT_STb	EAST1_Paa_F4	ETEC	ETEC_F4	***	***	***	***	***	***	***	***	***	***
2009	29 May 2009	Nursery (0-21 days)	Respiratory disease	STa_STb	STa_STb	*******	ETEC	ETEC	***	***	***	***	***	***	***	***	***	***
2009	12 Jun 2009	Grower-Finisher (90-240 days)	unknown	STb_AIDA	STb	AIDA	ETEC	ETEC	***	***	***	***	***	***	***	***	***	***
2009	18 Jun 2009	Nursery (0-21 days)	unknown	LT_STb_EAST1_Paa_F4	LT_STb	EAST1_Paa_F4	ETEC	ETEC_F4	***	***	***	***	***	***	***	***	***	***
2009	17 Jun 2009	Neonates (0-21 days)	diarrhea	STb_EAST1_AIDA	STb	EAST1_AIDA	ETEC	ETEC	***	***	***	***	***	***	***	***	***	***
2009	26 Jun 2009	Nursery (0-21 days)	diarrhea	STb_AIDA	STb	AIDA	ETEC	ETEC	***	***	***	***	***	***	***	***	***	***
2009	26 Jun 2009	Nursery (0-21 days)	diarrhea	LT_STb_EAST1_Paa_F4	LT_STb	EAST1_Paa_F4	ETEC	ETEC_F4	I	S	S	***	S	S	S	S	S	R
2009	26 Jun 2009	Nursery (0-21 days)	diarrhea	Stx2_AIDA_F18	Stx2	AIDA_F18	STEC	STEC_F18	***	***	***	***	***	***	***	***	***	***
2009	30 Jun 2009	Grower-Finisher (90-240 days)	diarrhea	LT_STb_Pfim_EAST1	LT_STb_Pfim	EAST1	ETEC_ExPEC	ETEC_ExPEC	S	S	R	***	S	S	S	S	S	R
2009	07 Jul 2009	Neonates (0-21 days)	diarrhea	Eae	Eae	*******	EPEC	EPEC	***	***	***	***	***	***	***	***	***	***
2009	19 Jun 2009	Nursery (0-21 days)	unknown	STa_STb_Aero_Paa	STa_STb_Aero	Paa	ETEC_ExPEC	ETEC_ExPEC	***	***	***	***	***	***	***	***	***	***
2009	19 Jun 2009	Nursery (0-21 days)	unknown	Stx2_Paa_AIDA_F18	Stx2	Paa_AIDA_F18	STEC	STEC_F18	***	***	***	***	***	***	***	***	***	***
2009	06 Jul 2009	Nursery (0-21 days)	unknown	F18	*******	F18	*******	*******	***	***	***	***	***	***	***	***	***	***
2009	22 Jun 2009	Neonates (0-21 days)	diarrhea	Pfim_CNF	Pfim_CNF	*******	ExPEC	ExPEC	***	***	***	***	***	***	***	***	***	***
2009	17 Dec 2009	Nursery (0-21 days)	unknown	Eae_Aero_EAST1_Paa_Tsh	Eae_Aero_Tsh	EAST1_Paa	EPEC_ExPEC	EPEC_ExPEC	S	S	S	***	S	S	R	R	S	R
2009	29 Dec 2009	Grower-Finisher (90-240 days)	unknown	LT_STb_EAST1_Paa_F4	LT_STb	EAST1_Paa_F4	ETEC	ETEC_F4	I	S	S	***	S	S	S	S	S	R
2009	29 Dec 2009	Grower-Finisher (90-240 days)	unknown	Eae_Paa_F17	Eae	Paa_F17	EPEC	EPEC	***	***	***	***	***	***	***	***	***	***
2009	02 Dec 2009	unknown	diarrhea	LT_STb_F4	LT_STb	F4	ETEC	ETEC_F4	***	***	***	***	***	***	***	***	***	***
2009	01 Oct 2009	Neonates (0-21 days)	diarrhea	Negative	*******	*******	*******	*******	***	***	***	***	***	***	***	***	***	***
2009	05 Dec 2009	Grower-Finisher (90-240 days)	diarrhea	Aero_EAST1_AIDA_Tsh_F4	Aero_Tsh	EAST1_AIDA_F4	ExPEC	ExPEC_F4	***	***	***	***	***	***	***	***	***	***
2009	27 Jan 2009	Nursery (0-21 days)	diarrhea	Aero_EAST1_Tsh	Aero_Tsh	EAST1	ExPEC	ExPEC	***	***	***	***	***	***	***	***	***	***
2009	04 Mar 2009	Nursery (0-21 days)	wasting	Negative	*******	*******	*******	*******	I	S	S	***	S	S	S	R	S	R
2009	26 Feb 2009	Neonates (0-21 days)	diarrhea	Aero_EAST1	Aero	EAST1	ExPEC	ExPEC	***	***	***	***	***	***	***	***	***	***
2009	18 Mar 2009	Grower-Finisher (90-240 days)	unknown	STa_STb	STa_STb	*******	ETEC	ETEC	***	***	***	***	***	***	***	***	***	***
2009	18 Mar 2009	Grower-Finisher (90-240 days)	unknown	Stx2	Stx2	*******	STEC	STEC	***	***	***	***	***	***	***	***	***	***
2009	09 Apr 2009	Nursery (0-21 days)	Sudden death	STb_EAST1_AIDA	STb	EAST1_AIDA	ETEC	ETEC	***	***	***	***	***	***	***	***	***	***
2009	09 Apr 2009	Nursery (0-21 days)	Sudden death	Aero_Tsh	Aero_Tsh	*******	ExPEC	ExPEC	***	***	***	***	***	***	***	***	***	***
2009	09 Apr 2009	Nursery (0-21 days)	Sudden death	Pfim_Aero_AFA_Tsh	Pfim_Aero_Tsh	AFA	ExPEC	ExPEC	***	***	***	***	***	***	***	***	***	***
2010	10 Sep 2010	Nursery (0-21 days)	diarrhea	LT_STb_Tsh_F4	LT_STb_Tsh	F4	ETEC_ExPEC	ETEC_ExPEC_F4	S	S	R	***	S	***	S	R	I	R
2010	10 Sep 2010	Nursery (0-21 days)	diarrhea	LT_STb_EAST1	LT_STb	EAST1	ETEC	ETEC	***	***	***	***	***	***	***	***	***	***
2010	10 Sep 2010	Nursery (0-21 days)	diarrhea	LT_STa	LT_STa	*******	ETEC	ETEC	***	***	***	***	***	***	***	***	***	***
2010	16 Mar 2010	Nursery (0-21 days)	diarrhea	Negative	*******	*******	*******	*******	***	***	***	***	***	***	***	***	***	***
2010	22 Feb 2010	Nursery (0-21 days)	Problèmes généralisés graves	Aero	Aero	*******	ExPEC	ExPEC	***	***	***	***	***	***	***	***	***	***
2010	30 Apr 2010	Neonates (0-21 days)	diarrhea	Pfim_CNF_Aero	Pfim_CNF_Aero	*******	ExPEC	ExPEC	***	***	***	***	***	***	***	***	***	***
2010	16 Mar 2010	Nursery (0-21 days)	diarrhea	STb_AIDA	STb	AIDA	ETEC	ETEC	***	***	***	***	***	***	***	***	***	***
2010	16 Mar 2010	Nursery (0-21 days)	diarrhea	LT_STb_F4	LT_STb	F4	ETEC	ETEC_F4	***	***	***	***	***	***	***	***	***	***
2010	16 Mar 2010	Nursery (0-21 days)	Problèmes musculosquelettiques	Tsh	Tsh	*******	ExPEC	ExPEC	***	***	***	***	***	***	***	***	***	***
2010	16 Mar 2010	Nursery (0-21 days)	Problèmes musculosquelettiques	Aero_Tsh	Aero_Tsh	*******	ExPEC	ExPEC	***	***	***	***	***	***	***	***	***	***
2010	10 Mar 2010	Grower-Finisher (90-240 days)	diarrhea	STb_AIDA	STb	AIDA	ETEC	ETEC	***	***	***	***	***	***	***	***	***	***
2010	10 Mar 2010	Grower-Finisher (90-240 days)	diarrhea	STa_STb	STa_STb	*******	ETEC	ETEC	S	S	S	***	S	S	S	S	S	R
2010	09 Mar 2010	Nursery (0-21 days)	Respiratory disease	Eae_Pfim_Aero_Paa_Tsh	Eae_Pfim_Aero_Tsh	Paa	EPEC_ExPEC	EPEC_ExPEC	S	S	S	***	S	S	S	R	S	R
2010	15 Mar 2010	unknown	diarrhea	STa_STb_AIDA	STa_STb	AIDA	ETEC	ETEC	***	***	***	***	***	***	***	***	***	***
2010	09 Mar 2010	Nursery (0-21 days)	diarrhea	Stx2_AIDA_F18	Stx2	AIDA_F18	STEC	STEC_F18	***	***	***	***	***	***	***	***	***	***
2010	19 Mar 2010	Nursery (0-21 days)	Respiratory disease	STb_AIDA	STb	AIDA	ETEC	ETEC	***	***	***	***	***	***	***	***	***	***
2010	17 Mar 2010	Nursery (0-21 days)	Problèmes musculosquelettiques	Eae_Aero_Paa	Eae_Aero	Paa	EPEC_ExPEC	EPEC_ExPEC	S	S	S	***	S	S	S	R	I	R
2010	24 Mar 2010	Nursery (0-21 days)	Sudden death	STb_Aero_AIDA	STb_Aero	AIDA	ETEC_ExPEC	ETEC_ExPEC	***	***	***	***	***	***	***	***	***	***
2010	06 Jan 2010	Nursery (0-21 days)	Sudden death	LT_STb_EAST1_F4	LT_STb	EAST1_F4	ETEC	ETEC_F4	S	S	R	***	S	***	R	R	S	R
2010	08 Jan 2010	Neonates (0-21 days)	diarrhea	Eae_Paa	Eae	Paa	EPEC	EPEC	R	R	S	***	S	***	S	S	S	R
2010	29 Dec 2010	Nursery (0-21 days)	Sudden death	STb_AIDA	STb	AIDA	ETEC	ETEC	S	S	S	***	S	S	S	R	I	R
2010	02 Feb 2010	Neonates (0-21 days)	diarrhea	STb_AIDA	STb	AIDA	ETEC	ETEC	S	S	S	***	S	***	S	R	S	R
2010	29 Jan 2010	Grower-Finisher (90-240 days)	unknown	Aero	Aero	*******	ExPEC	ExPEC	S	S	S	***	S	***	S	R	S	R
2010	03 Feb 2010	Grower-Finisher (90-240 days)	diarrhea	Eae_AIDA	Eae	AIDA	EPEC	EPEC	S	S	R	***	S	S	S	R	S	R
2010	11 Jan 2010	Nursery (0-21 days)	Respiratory disease	Negative	*******	*******	*******	*******	***	***	***	***	***	***	***	***	***	***
2010	11 Jan 2010	Nursery (0-21 days)	Respiratory disease	Stx2_EAST1_AIDA_F18	Stx2	EAST1_AIDA_F18	STEC	STEC_F18	S	S	S	***	S	***	S	S	S	R
2010	11 Jan 2010	Nursery (0-21 days)	Respiratory disease	Eae	Eae	*******	EPEC	EPEC	S	S	S	***	S	***	I	S	I	R
2010	11 Jan 2010	Nursery (0-21 days)	Respiratory disease	Eae	Eae	*******	EPEC	EPEC	***	***	***	***	***	***	***	***	***	***
2010	11 Jan 2010	Nursery (0-21 days)	Respiratory disease	STb_AIDA	STb	AIDA	ETEC	ETEC	***	***	***	***	***	***	***	***	***	***
2010	11 Jan 2010	Nursery (0-21 days)	Respiratory disease	Stx2_F18	Stx2	F18	STEC	STEC_F18	***	***	***	***	***	***	***	***	***	***
2010	11 Jan 2010	Nursery (0-21 days)	Respiratory disease	LT_STb_F4	LT_STb	F4	ETEC	ETEC_F4	S	S	S	***	R	***	R	R	S	R
2010	15 Jun 2010	Neonates (0-21 days)	diarrhea	LT_STb_EAST1_F4	LT_STb	EAST1_F4	ETEC	ETEC_F4	R	R	R	***	R	***	R	R	R	R
2010	29 Jun 2010	unknown	unknown	Tsh	Tsh	*******	ExPEC	ExPEC	***	***	***	***	***	***	***	***	***	***
2010	29 Jun 2010	unknown	unknown	Tsh	Tsh	*******	ExPEC	ExPEC	***	***	***	***	***	***	***	***	***	***
2010	29 Jun 2010	unknown	unknown	Stx2_Eae_Paa	Stx2_Eae	Paa	STEC_EPEC	STEC_EPEC	***	***	***	***	***	***	***	***	***	***
2010	29 Jun 2010	unknown	unknown	Stx1_Stx2_Eae_EAST1_Paa	Stx1_Stx2_Eae	EAST1_Paa	STEC_EPEC	STEC_EPEC	***	***	***	***	***	***	***	***	***	***
2010	29 Jun 2010	unknown	unknown	Stx2_Eae_Paa	Stx2_Eae	Paa	STEC_EPEC	STEC_EPEC	***	***	***	***	***	***	***	***	***	***
2010	29 Jun 2010	unknown	unknown	Stx2_Eae_Paa	Stx2_Eae	Paa	STEC_EPEC	STEC_EPEC	***	***	***	***	***	***	***	***	***	***
2010	08 Jul 2010	Nursery (0-21 days)	diarrhea	STb_AIDA	STb	AIDA	ETEC	ETEC	S	S	R	***	S	S	R	S	S	R
2010	13 Jul 2010	Nursery (0-21 days)	Respiratory disease	LT_STa_STb_EAST1_Paa_F4	LT_STa_STb	EAST1_Paa_F4	ETEC	ETEC_F4	R	R	S	***	S	S	S	R	S	R
2010	15 Jul 2010	Nursery (0-21 days)	Edema	Stx2_EAST1_AIDA_F18	Stx2	EAST1_AIDA_F18	STEC	STEC_F18	S	S	S	***	S	S	R	R	S	R
2010	15 Jul 2010	Nursery (0-21 days)	Edema	EAST1_AIDA_F18	*******	EAST1_AIDA_F18	*******	*******	***	***	***	***	***	***	***	***	***	***
2010	15 Jul 2010	Nursery (0-21 days)	Edema	STb_EAST1_AIDA	STb	EAST1_AIDA	ETEC	ETEC	S	S	S	***	S	S	R	R	S	R
2010	22 Jul 2010	Nursery (0-21 days)	diarrhea	Aero_Tsh	Aero_Tsh	*******	ExPEC	ExPEC	***	***	***	***	***	***	***	***	***	***
2010	02 Aug 2010	Grower-Finisher (90-240 days)	Sudden death	Stx2	Stx2	*******	STEC	STEC	S	S	S	***	S	S	S	R	I	R
2010	30 Jul 2010	Nursery (0-21 days)	diarrhea	LT_STb_F4	LT_STb	F4	ETEC	ETEC_F4	S	S	R	***	S	S	S	S	I	R
2010	02 Aug 2010	Nursery (0-21 days)	Sudden death	STb_AIDA	STb	AIDA	ETEC	ETEC	S	S	R	***	S	S	S	R	S	R
2010	02 Aug 2010	Nursery (0-21 days)	Sudden death	Eae_Aero	Eae_Aero	*******	EPEC_ExPEC	EPEC_ExPEC	S	S	S	***	S	S	S	S	I	R
2010	04 Aug 2010	Nursery (0-21 days)	Sudden death	STa_STb	STa_STb	*******	ETEC	ETEC	S	S	S	***	I	S	S	R	I	R
2010	04 Aug 2010	Nursery (0-21 days)	Sudden death	LT_Paa_F5	LT	Paa_F5	ETEC	ETEC_F5	S	R	S	***	R	S	S	R	S	R
2010	03 Aug 2010	Grower-Finisher (90-240 days)	Sudden death	Pfim_Aero	Pfim_Aero	*******	ExPEC	ExPEC	***	***	***	***	***	***	***	***	***	***
2010	03 Aug 2010	Grower-Finisher (90-240 days)	Sudden death	Tsh	Tsh	*******	ExPEC	ExPEC	***	***	***	***	***	***	***	***	***	***
2010	18 Aug 2010	Neonates (0-21 days)	unknown	Aero	Aero	*******	ExPEC	ExPEC	***	***	***	***	***	***	***	***	***	***
2010	17 Aug 2010	Nursery (0-21 days)	Problèmes généralisés graves	Aero	Aero	*******	ExPEC	ExPEC	***	***	***	***	***	***	***	***	***	***
2010	20 Aug 2010	Nursery (0-21 days)	diarrhea	Eae_Aero_Paa_Tsh	Eae_Aero_Tsh	Paa	EPEC_ExPEC	EPEC_ExPEC	S	S	R	***	S	S	R	I	S	R
2010	25 Aug 2010	Nursery (0-21 days)	Edema	Stx2_AIDA	Stx2	AIDA	STEC	STEC	S	S	R	***	S	S	R	R	S	R
2010	24 Aug 2010	Nursery (0-21 days)	diarrhea	Eae_Aero_Paa_Tsh	Eae_Aero_Tsh	Paa	EPEC_ExPEC	EPEC_ExPEC	S	S	S	***	S	S	R	R	S	R
2010	24 Aug 2010	Nursery (0-21 days)	diarrhea	STb_AIDA	STb	AIDA	ETEC	ETEC	***	***	***	***	***	***	***	***	***	***
2010	24 Aug 2010	Nursery (0-21 days)	diarrhea	AIDA_F4	*******	AIDA_F4	*******	*******	***	***	***	***	***	***	***	***	***	***
2010	09 Sep 2010	Nursery (0-21 days)	diarrhea	LT_STb	LT_STb	*******	ETEC	ETEC	***	***	***	***	***	***	***	***	***	***
2010	09 Sep 2010	Nursery (0-21 days)	diarrhea	LT_STb_Pfim	LT_STb_Pfim	*******	ETEC_ExPEC	ETEC_ExPEC	***	***	***	***	***	***	***	***	***	***
2010	15 Sep 2010	Nursery (0-21 days)	wasting	Stx2_EAST1	Stx2	EAST1	STEC	STEC	S	***	***	***	***	***	***	R	***	***
2010	15 Sep 2010	Neonates (0-21 days)	Sudden death	STb	STb	*******	ETEC	ETEC	***	***	***	***	***	***	***	***	***	***
2010	20 Sep 2010	Neonates (0-21 days)	diarrhea	LT_STb	LT_STb	*******	ETEC	ETEC	***	***	***	***	***	***	***	***	***	***
2010	20 Sep 2010	Neonates (0-21 days)	diarrhea	Negative	*******	*******	*******	*******	***	***	***	***	***	***	***	***	***	***
2010	20 Sep 2010	Nursery (0-21 days)	diarrhea	STa_STb	STa_STb	*******	ETEC	ETEC	S	S	R	***	S	S	R	R	S	R
2010	20 Sep 2010	Nursery (0-21 days)	diarrhea	LT_STb_EAST1_Paa	LT_STb	EAST1_Paa	ETEC	ETEC	***	***	***	***	***	***	***	***	***	***
2010	20 Sep 2010	Nursery (0-21 days)	diarrhea	STb_EAST1_AIDA	STb	EAST1_AIDA	ETEC	ETEC	S	S	S	***	S	S	R	R	I	R
2010	22 Sep 2010	Neonates (0-21 days)	diarrhea	Pfim_CNF_EAST1	Pfim_CNF	EAST1	ExPEC	ExPEC	***	***	***	***	***	***	***	***	***	***
2010	22 Sep 2010	Neonates (0-21 days)	diarrhea	LT_STb_AIDA	LT_STb	AIDA	ETEC	ETEC	S	S	S	***	S	S	S	I	I	R
2010	22 Sep 2010	Nursery (0-21 days)	diarrhea	Eae_Aero_Paa_Tsh	Eae_Aero_Tsh	Paa	EPEC_ExPEC	EPEC_ExPEC	***	***	***	***	***	***	***	***	***	***
2010	22 Sep 2010	Nursery (0-21 days)	diarrhea	LT_STb_EAST1_Paa_F4	LT_STb	EAST1_Paa_F4	ETEC	ETEC_F4	S	S	R	***	S	S	S	R	S	R
2010	27 Sep 2010	Nursery (0-21 days)	diarrhea	STa_STb	STa_STb	*******	ETEC	ETEC	S	S	S	***	S	S	S	S	S	R
2010	27 Sep 2010	Nursery (0-21 days)	diarrhea	Stx2	Stx2	*******	STEC	STEC	***	***	***	***	***	***	***	***	***	***
2010	27 Sep 2010	Nursery (0-21 days)	diarrhea	STa_STb	STa_STb	*******	ETEC	ETEC	S	***	***	***	***	***	***	S	***	***
2010	01 Oct 2010	Neonates (0-21 days)	diarrhea	LT_STb_Paa_F4	LT_STb	Paa_F4	ETEC	ETEC_F4	***	***	***	***	***	***	***	***	***	***
2010	04 Oct 2010	Nursery (0-21 days)	diarrhea	LT_STb_Paa_F4	LT_STb	Paa_F4	ETEC	ETEC_F4	***	***	***	***	***	***	***	***	***	***
2010	04 Oct 2010	Nursery (0-21 days)	diarrhea	STb_AIDA	STb	AIDA	ETEC	ETEC	***	***	***	***	***	***	***	***	***	***
2010	06 Oct 2010	Neonates (0-21 days)	Sudden death	AIDA_F18	*******	AIDA_F18	*******	*******	***	***	***	***	***	***	***	***	***	***
2010	06 Oct 2010	Neonates (0-21 days)	Sudden death	LT_STb_EAST1_Paa_F4	LT_STb	EAST1_Paa_F4	ETEC	ETEC_F4	R	R	S	***	I	S	R	R	R	R
2010	06 Oct 2010	Neonates (0-21 days)	Sudden death	STa_Paa_F5	STa	Paa_F5	ETEC	ETEC_F5	S	S	S	***	S	S	S	R	S	R
2010	05 Oct 2010	Nursery (0-21 days)	diarrhea	Negative	*******	*******	*******	*******	S	S	R	***	S	S	S	S	I	R
2010	06 Oct 2010	Neonates (0-21 days)	unknown	Negative	*******	*******	*******	*******	***	***	***	***	***	***	***	***	***	***
2010	05 Oct 2010	Nursery (0-21 days)	diarrhea	LT_STb_EAST1_Paa	LT_STb	EAST1_Paa	ETEC	ETEC	S	S	R	***	S	S	S	S	I	R
2010	05 Oct 2010	Neonates (0-21 days)	diarrhea	LT_STb_AIDA	LT_STb	AIDA	ETEC	ETEC	S	S	S	***	R	S	R	R	S	S
2010	05 Oct 2010	Neonates (0-21 days)	Edema	LT_STb_F4	LT_STb	F4	ETEC	ETEC_F4	***	***	***	***	***	***	***	***	***	***
2010	05 Oct 2010	Neonates (0-21 days)	Edema	LT_STb_F4	LT_STb	F4	ETEC	ETEC_F4	S	S	S	***	S	S	S	S	I	R
2010	05 Oct 2010	Neonates (0-21 days)	Edema	LT_STb_F4	LT_STb	F4	ETEC	ETEC_F4	***	***	***	***	***	***	***	***	***	***
2010	01 Oct 2010	Neonates (0-21 days)	diarrhea	LT_STb_F4	LT_STb	F4	ETEC	ETEC_F4	S	S	R	***	S	S	S	S	R	R
2010	20 Oct 2010	Neonates (0-21 days)	Sudden death	Aero	Aero	*******	ExPEC	ExPEC	***	***	***	***	***	***	***	***	***	***
2010	26 Oct 2010	Nursery (0-21 days)	Respiratory disease	Stx2	Stx2	*******	STEC	STEC	S	S	S	***	S	S	S	R	S	R
2010	22 Oct 2010	Neonates (0-21 days)	diarrhea	STb_AIDA	STb	AIDA	ETEC	ETEC	S	S	S	***	S	S	S	I	S	R
2010	22 Oct 2010	Neonates (0-21 days)	diarrhea	STb	STb	*******	ETEC	ETEC	***	***	***	***	***	***	***	***	***	***
2010	27 Oct 2010	Nursery (0-21 days)	Sudden death	Pfim_CNF	Pfim_CNF	*******	ExPEC	ExPEC	***	***	***	***	***	***	***	***	***	***
2010	27 Oct 2010	Nursery (0-21 days)	Sudden death	LT_STb_F4	LT_STb	F4	ETEC	ETEC_F4	S	S	S	***	S	S	R	S	S	R
2010	21 Oct 2010	Neonates (0-21 days)	diarrhea	Aero	Aero	*******	ExPEC	ExPEC	***	***	***	***	***	***	***	***	***	***
2010	01 Nov 2010	Neonates (0-21 days)	diarrhea	LT_STb_EAST1_F4	LT_STb	EAST1_F4	ETEC	ETEC_F4	***	***	***	***	***	***	***	***	***	***
2010	01 Nov 2010	Neonates (0-21 days)	diarrhea	Eae	Eae	*******	EPEC	EPEC	***	***	***	***	***	***	***	***	***	***
2010	04 Nov 2010	Grower-Finisher (90-240 days)	unknown	LT_STb_Stx2_EAST1_Paa_F18	LT_STb_Stx2	EAST1_Paa_F18	ETEC_STEC	ETEC_STEC_F18	***	S	***	R	S	***	R	R	***	R
2010	04 Nov 2010	Grower-Finisher (90-240 days)	unknown	LT_STb_Stx2_EAST1_Tsh_F18	LT_STb_Stx2_Tsh	EAST1_F18	ETEC_STEC_ExPEC	ETEC_STEC_ExPEC_F18	***	***	***	***	***	***	***	***	***	***
2010	04 Nov 2010	Grower-Finisher (90-240 days)	unknown	LT_STb_Stx2_Paa_F18	LT_STb_Stx2	Paa_F18	ETEC_STEC	ETEC_STEC_F18	***	***	***	***	***	***	***	***	***	***
2010	02 Nov 2010	Neonates (0-21 days)	diarrhea	LT_STb_F4	LT_STb	F4	ETEC	ETEC_F4	S	S	S	***	S	S	S	R	***	R
2010	01 Nov 2010	Grower-Finisher (90-240 days)	Sudden death	LT_STb_Stx2_EAST1_F18	LT_STb_Stx2	EAST1_F18	ETEC_STEC	ETEC_STEC_F18	***	S	***	R	S	***	R	R	***	R
2010	01 Nov 2010	Grower-Finisher (90-240 days)	Sudden death	LT_STb_Stx2_EAST1_F18	LT_STb_Stx2	EAST1_F18	ETEC_STEC	ETEC_STEC_F18	***	***	***	***	***	***	***	***	***	***
2010	25 Oct 2010	Neonates (0-21 days)	Respiratory disease	Eae	Eae	*******	EPEC	EPEC	S	S	S	***	I	S	R	R	S	R
2010	04 Nov 2010	Grower-Finisher (90-240 days)	Respiratory disease	STa_STb	STa_STb	*******	ETEC	ETEC	S	S	S	***	S	S	S	S	I	R
2010	04 Nov 2010	Grower-Finisher (90-240 days)	Respiratory disease	Eae	Eae	*******	EPEC	EPEC	S	S	S	***	S	S	S	S	S	R
2010	12 Nov 2010	Nursery (0-21 days)	Sudden death	Eae	Eae	*******	EPEC	EPEC	S	S	S	***	R	S	S	R	S	R
2010	09 Nov 2010	Grower-Finisher (90-240 days)	diarrhea	Eae_Aero_EAST1_Paa_Tsh	Eae_Aero_Tsh	EAST1_Paa	EPEC_ExPEC	EPEC_ExPEC	S	S	R	***	S	S	S	S	R	R
2010	11 Nov 2010	Nursery (0-21 days)	Edema	Stx2_AIDA_F18	Stx2	AIDA_F18	STEC	STEC_F18	S	S	S	***	S	S	S	S	I	R
2010	17 Nov 2010	unknown	unknown	STa_STb	STa_STb	*******	ETEC	ETEC	***	***	***	***	***	***	***	***	***	***
2010	18 Nov 2010	Neonates (0-21 days)	Problèmes généralisés graves	Aero	Aero	*******	ExPEC	ExPEC	***	***	***	***	***	***	***	***	***	***
2010	16 Nov 2010	Nursery (0-21 days)	wasting	Eae	Eae	*******	EPEC	EPEC	S	S	S	***	S	S	S	S	I	R
2010	16 Nov 2010	Nursery (0-21 days)	wasting	STb_EAST1_AIDA	STb	EAST1_AIDA	ETEC	ETEC	S	S	S	***	S	S	S	S	S	R
2010	02 Nov 2010	Nursery (0-21 days)	diarrhea	LT_STb_EAST1_Paa_F4	LT_STb	EAST1_Paa_F4	ETEC	ETEC_F4	S	S	R	***	S	***	R	R	I	R
2010	19 Jan 2010	Nursery (0-21 days)	Respiratory disease	Eae_Aero_Paa_Tsh	Eae_Aero_Tsh	Paa	EPEC_ExPEC	EPEC_ExPEC	S	S	S	***	S	S	R	S	S	R
2010	20 Jan 2010	Nursery (0-21 days)	diarrhea	STb_EAST1_AIDA	STb	EAST1_AIDA	ETEC	ETEC	S	S	S	***	S	***	S	S	S	R
2010	20 Jan 2010	Nursery (0-21 days)	diarrhea	Eae_Aero_Paa_Tsh	Eae_Aero_Tsh	Paa	EPEC_ExPEC	EPEC_ExPEC	S	S	R	***	S	***	S	R	R	R
2010	19 Jan 2010	4) Adulte (plus de 240 jours)	Sudden death	Aero_Tsh	Aero_Tsh	*******	ExPEC	ExPEC	***	***	***	***	S	***	S	S	R	R
2010	25 Jan 2010	Grower-Finisher (90-240 days)	diarrhea	LT_STb_F4	LT_STb	F4	ETEC	ETEC_F4	***	***	***	***	***	***	***	***	***	***
2010	22 Jan 2010	Grower-Finisher (90-240 days)	Respiratory disease	STa_Paa	STa	Paa	ETEC	ETEC	S	S	S	***	S	S	R	R	S	R
2010	27 Jan 2010	Nursery (0-21 days)	Problèmes musculosquelettiques	STb_EAST1_AIDA	STb	EAST1_AIDA	ETEC	ETEC	***	***	***	***	***	***	***	***	***	***
2010	28 Jan 2010	Grower-Finisher (90-240 days)	diarrhea	LT_STb_F4	LT_STb	F4	ETEC	ETEC_F4	R	R	R	***	I	***	R	R	S	R
2010	20 Jan 2010	Nursery (0-21 days)	unknown	Eae_Aero_EAST1_Paa_Tsh	Eae_Aero_Tsh	EAST1_Paa	EPEC_ExPEC	EPEC_ExPEC	S	S	S	***	***	S	S	S	S	R
2010	29 Jan 2010	Nursery (0-21 days)	Respiratory disease	STb_EAST1_AIDA	STb	EAST1_AIDA	ETEC	ETEC	S	S	S	***	S	***	S	S	S	R
2010	29 Jan 2010	Nursery (0-21 days)	Respiratory disease	Stx2	Stx2	*******	STEC	STEC	S	S	S	***	S	***	S	R	S	R
2010	18 Jan 2010	Grower-Finisher (90-240 days)	Sudden death	Stx2_AIDA_F18	Stx2	AIDA_F18	STEC	STEC_F18	I	S	S	***	S	S	S	S	R	R
2010	18 Jan 2010	Grower-Finisher (90-240 days)	Sudden death	Pfim_Aero_Tsh	Pfim_Aero_Tsh	*******	ExPEC	ExPEC	***	***	***	***	***	***	***	***	***	***
2010	18 Jan 2010	Grower-Finisher (90-240 days)	Sudden death	Tsh	Tsh	*******	ExPEC	ExPEC	***	***	***	***	***	***	***	***	***	***
2010	22 Jan 2010	Grower-Finisher (90-240 days)	Respiratory disease	Pfim_Aero_AFA	Pfim_Aero	AFA	ExPEC	ExPEC	***	***	***	***	***	***	***	***	***	***
2010	22 Jan 2010	Grower-Finisher (90-240 days)	Respiratory disease	EAST1	*******	EAST1	*******	*******	S	S	R	***	S	***	R	R	I	R
2010	01 Feb 2010	Nursery (0-21 days)	Sudden death	LT_STb_EAST1_Paa_F4	LT_STb	EAST1_Paa_F4	ETEC	ETEC_F4	S	S	S	***	S	***	S	S	S	R
2010	01 Feb 2010	Nursery (0-21 days)	Sudden death	STa_STb	STa_STb	*******	ETEC	ETEC	S	S	R	***	S	***	R	R	S	R
2010	14 Jan 2010	Nursery (0-21 days)	Sudden death	STa_STb_F5	STa_STb	F5	ETEC	ETEC_F5	S	S	R	***	S	***	R	R	R	R
2010	14 Jan 2010	Nursery (0-21 days)	Sudden death	LT_STb	LT_STb	*******	ETEC	ETEC	***	***	***	***	***	***	***	***	***	***
2010	14 Jan 2010	Nursery (0-21 days)	Sudden death	Eae	Eae	*******	EPEC	EPEC	I	S	S	***	S	***	R	S	R	R
2010	11 Feb 2010	Nursery (0-21 days)	Sudden death	LT_STb_Paa_F4	LT_STb	Paa_F4	ETEC	ETEC_F4	S	S	S	***	S	***	R	R	S	R
2010	11 Feb 2010	Nursery (0-21 days)	Sudden death	Eae_Aero_EAST1_Paa_Tsh	Eae_Aero_Tsh	EAST1_Paa	EPEC_ExPEC	EPEC_ExPEC	S	S	S	***	S	***	R	R	I	R
2010	20 Jan 2010	unknown	unknown	LT_STb_EAST1_Paa_F4	LT_STb	EAST1_Paa_F4	ETEC	ETEC_F4	***	***	***	***	***	***	***	***	***	***
2010	10 Feb 2010	Nursery (0-21 days)	diarrhea	LT_STb_EAST1_Paa_F4	LT_STb	EAST1_Paa_F4	ETEC	ETEC_F4	S	S	R	***	S	***	S	R	S	R
2010	10 Feb 2010	Nursery (0-21 days)	diarrhea	STa_STb	STa_STb	*******	ETEC	ETEC	S	S	R	***	S	***	R	R	***	R
2010	08 Feb 2010	Nursery (0-21 days)	diarrhea	STa_STb_Stx2	STa_STb_Stx2	*******	ETEC_STEC	ETEC_STEC	S	S	S	***	S	S	R	S	R	R
2010	08 Feb 2010	Nursery (0-21 days)	diarrhea	STa_STb	STa_STb	*******	ETEC	ETEC	S	S	***	***	S	S	R	S	S	R
2010	15 Feb 2010	unknown	unknown	LT_STb	LT_STb	*******	ETEC	ETEC	***	***	***	***	***	***	***	***	***	***
2010	16 Nov 2010	Nursery (0-21 days)	Respiratory disease	STb_EAST1_AIDA	STb	EAST1_AIDA	ETEC	ETEC	S	I	S	***	S	S	R	R	R	R
2010	18 Nov 2010	Neonates (0-21 days)	diarrhea	Aero_Tsh	Aero_Tsh	*******	ExPEC	ExPEC	***	***	***	***	***	***	***	***	***	***
2010	28 Jan 2010	Grower-Finisher (90-240 days)	Sudden death	Aero_Tsh	Aero_Tsh	*******	ExPEC	ExPEC	***	***	***	***	***	***	***	***	***	***
2010	15 Feb 2010	Nursery (0-21 days)	Edema	F18	*******	F18	*******	*******	S	S	S	***	S	S	S	S	I	R
2010	15 Feb 2010	Nursery (0-21 days)	Edema	Eae_Pfim	Eae_Pfim	*******	EPEC_ExPEC	EPEC_ExPEC	S	S	R	***	S	S	S	S	I	R
2010	30 Mar 2010	Nursery (0-21 days)	Respiratory disease	STb	STb	*******	ETEC	ETEC	***	***	***	***	***	***	***	***	***	***
2010	26 Mar 2010	Nursery (0-21 days)	Respiratory disease	Pfim_CNF	Pfim_CNF	*******	ExPEC	ExPEC	***	***	***	***	***	***	***	***	***	***
2010	26 Mar 2010	Nursery (0-21 days)	Respiratory disease	Stx2_AIDA	Stx2	AIDA	STEC	STEC	***	***	***	***	***	***	***	***	***	***
2010	26 Mar 2010	Nursery (0-21 days)	Respiratory disease	STa_STb_EAST1	STa_STb	EAST1	ETEC	ETEC	***	***	***	***	***	***	***	***	***	***
2010	16 Mar 2010	Nursery (0-21 days)	wasting	Eae_Aero_EAST1_Paa_Tsh	Eae_Aero_Tsh	EAST1_Paa	EPEC_ExPEC	EPEC_ExPEC	***	***	***	***	***	***	***	***	***	***
2010	09 Mar 2010	unknown	unknown	AIDA_F18	*******	AIDA_F18	*******	*******	***	***	***	***	***	***	***	***	***	***
2010	11 Mar 2010	Nursery (0-21 days)	Edema et diarrhea	LT_STb	LT_STb	*******	ETEC	ETEC	***	***	***	***	***	***	***	***	***	***
2010	11 Mar 2010	Nursery (0-21 days)	Edema et diarrhea	F18	*******	F18	*******	*******	***	***	***	***	***	***	***	***	***	***
2010	11 Mar 2010	Nursery (0-21 days)	Edema et diarrhea	Pfim_Aero_EAST1	Pfim_Aero	EAST1	ExPEC	ExPEC	***	***	***	***	***	***	***	***	***	***
2010	09 Mar 2010	unknown	unknown	Eae	Eae	*******	EPEC	EPEC	***	***	***	***	***	***	***	***	***	***
2010	17 Nov 2010	Nursery (0-21 days)	Respiratory disease	AIDA_F18	*******	AIDA_F18	*******	*******	R	I	S	***	S	S	S	S	S	R
2010	22 Nov 2010	Grower-Finisher (90-240 days)	Respiratory disease	LT_STb_Paa_F4	LT_STb	Paa_F4	ETEC	ETEC_F4	S	S	S	***	I	S	R	R	S	R
2010	22 Nov 2010	Grower-Finisher (90-240 days)	Respiratory disease	STb_AIDA	STb	AIDA	ETEC	ETEC	S	S	S	***	S	S	R	R	S	R
2010	14 Jun 2010	Grower-Finisher (90-240 days)	Edema	STa_STb_F5	STa_STb	F5	ETEC	ETEC_F5	S	S	S	***	S	S	R	S	R	R
2010	10 Feb 2010	Nursery (0-21 days)	Respiratory disease	LT_STb_EAST1	LT_STb	EAST1	ETEC	ETEC	S	S	S	***	S	S	R	S	S	R
2010	14 Feb 2010	unknown	unknown	LT_STb	LT_STb	*******	ETEC	ETEC	***	***	***	***	***	***	***	***	***	***
2010	15 Feb 2010	unknown	unknown	STb_EAST1_AIDA_F4	STb	EAST1_AIDA_F4	ETEC	ETEC_F4	***	***	***	***	***	***	***	***	***	***
2010	17 Nov 2010	Grower-Finisher (90-240 days)	Sudden death	AIDA_F18	*******	AIDA_F18	*******	*******	S	S	S	***	S	S	S	R	S	R
2010	17 Nov 2010	Grower-Finisher (90-240 days)	Sudden death	LT_STb_Stx2_EAST1	LT_STb_Stx2	EAST1	ETEC_STEC	ETEC_STEC	S	S	S	***	S	S	R	R	S	R
2010	08 Mar 2010	unknown	unknown	LT_STb_EAST1_Paa_F4	LT_STb	EAST1_Paa_F4	ETEC	ETEC_F4	***	***	***	***	***	***	***	***	***	***
2010	08 Mar 2010	unknown	unknown	STa_STb_Aero_Paa	STa_STb_Aero	Paa	ETEC_ExPEC	ETEC_ExPEC	***	***	***	***	***	***	***	***	***	***
2010	03 Mar 2010	Nursery (0-21 days)	diarrhea	STa_STb_F5	STa_STb	F5	ETEC	ETEC_F5	***	***	***	***	***	***	***	***	***	***
2010	16 Feb 2010	Neonates (0-21 days)	diarrhea	LT_STb_EAST1_AIDA	LT_STb	EAST1_AIDA	ETEC	ETEC	I	S	S	***	S	***	S	S	S	I
2010	10 Feb 2010	Nursery (0-21 days)	diarrhea	Eae_Aero_Paa_Tsh	Eae_Aero_Tsh	Paa	EPEC_ExPEC	EPEC_ExPEC	S	S	S	***	S	***	R	S	S	R
2010	10 Feb 2010	Nursery (0-21 days)	diarrhea	LT_STb_EAST1_Paa_F4	LT_STb	EAST1_Paa_F4	ETEC	ETEC_F4	S	S	R	***	S	***	S	R	S	R
2010	09 Feb 2010	Nursery (0-21 days)	diarrhea	LT_STb_AIDA	LT_STb	AIDA	ETEC	ETEC	I	S	S	***	S	S	R	R	S	R
2010	22 Apr 2010	unknown	diarrhea	STb_EAST1_AIDA	STb	EAST1_AIDA	ETEC	ETEC	***	***	***	***	***	***	***	***	***	***
2010	22 Apr 2010	unknown	diarrhea	Stx2_Tsh	Stx2_Tsh	*******	STEC_ExPEC	STEC_ExPEC	***	***	***	***	***	***	***	***	***	***
2010	15 Apr 2010	Grower-Finisher (90-240 days)	diarrhea	STb_EAST1_AIDA	STb	EAST1_AIDA	ETEC	ETEC	I	S	S	***	***	S	S	S	S	R
2010	13 Apr 2010	Nursery (0-21 days)	diarrhea	Eae_Aero_EAST1_Paa_Tsh	Eae_Aero_Tsh	EAST1_Paa	EPEC_ExPEC	EPEC_ExPEC	S	S	S	***	S	***	S	S	S	R
2010	13 Apr 2010	Grower-Finisher (90-240 days)	Problèmes musculosquelettiques	STa_STb_Stx2	STa_STb_Stx2	*******	ETEC_STEC	ETEC_STEC	S	S	S	***	S	S	S	R	S	R
2010	13 Apr 2010	Grower-Finisher (90-240 days)	Problèmes musculosquelettiques	STb_Aero	STb_Aero	*******	ETEC_ExPEC	ETEC_ExPEC	***	***	***	***	***	***	***	***	***	***
2010	08 Apr 2010	Nursery (0-21 days)	Edema	Stx2_AIDA_F18	Stx2	AIDA_F18	STEC	STEC_F18	S	S	S	***	S	S	S	R	I	R
2010	07 Apr 2010	Nursery (0-21 days)	diarrhea	LT_STb_EAST1_Paa_F4	LT_STb	EAST1_Paa_F4	ETEC	ETEC_F4	***	***	***	***	***	***	***	***	***	***
2010	01 Apr 2010	Nursery (0-21 days)	diarrhea	Eae_Paa	Eae	Paa	EPEC	EPEC	***	***	***	***	***	***	***	***	***	***
2010	16 Feb 2010	Nursery (0-21 days)	diarrhea	Eae_Aero_Paa_Tsh	Eae_Aero_Tsh	Paa	EPEC_ExPEC	EPEC_ExPEC	S	S	S	***	S	S	R	R	S	R
2010	03 Jun 2010	Nursery (0-21 days)	wasting	STb_AIDA	STb	AIDA	ETEC	ETEC	***	***	***	***	***	***	***	***	***	***
2010	03 Jun 2010	Nursery (0-21 days)	wasting	LT_STb_AIDA	LT_STb	AIDA	ETEC	ETEC	***	***	***	***	***	***	***	***	***	***
2010	31 May 2010	Nursery (0-21 days)	Sudden death	Aero_Tsh	Aero_Tsh	*******	ExPEC	ExPEC	***	***	***	***	***	***	***	***	***	***
2010	06 May 2010	Grower-Finisher (90-240 days)	diarrhea	STa_Stx2_Paa	STa_Stx2	Paa	ETEC_STEC	ETEC_STEC	S	S	S	***	S	***	S	S	S	R
2010	15 May 2010	Nursery (0-21 days)	Sudden death	LT_STb_F4	LT_STb	F4	ETEC	ETEC_F4	***	***	***	***	***	***	***	***	***	***
2010	23 Jun 2010	Neonates (0-21 days)	diarrhea	STa_Paa_F5	STa	Paa_F5	ETEC	ETEC_F5	S	S	S	***	R	S	S	R	R	R
2010	25 Jun 2010	Nursery (0-21 days)	diarrhea	Eae_Paa	Eae	Paa	EPEC	EPEC	***	***	***	***	***	***	***	***	***	***
2010	25 Jun 2010	Nursery (0-21 days)	diarrhea	STb_AIDA	STb	AIDA	ETEC	ETEC	***	***	***	***	***	***	***	***	***	***
2010	25 Jun 2010	Nursery (0-21 days)	diarrhea	LT_STb	LT_STb	*******	ETEC	ETEC	***	***	***	***	***	***	***	***	***	***
2010	25 Jun 2010	Nursery (0-21 days)	diarrhea	STa_Pfim_F5	STa_Pfim	F5	ETEC_ExPEC	ETEC_ExPEC_F5	***	***	***	***	***	***	***	***	***	***
2010	13 Oct 2010	Grower-Finisher (90-240 days)	Sudden death	Pfim_Aero_Tsh	Pfim_Aero_Tsh	*******	ExPEC	ExPEC	S	S	S	***	S	S	S	S	***	S
2010	14 Jun 2010	Grower-Finisher (90-240 days)	Edema	Stx2_AIDA_F18	Stx2	AIDA_F18	STEC	STEC_F18	S	S	S	***	S	S	S	R	S	R
2010	21 Jun 2010	Neonates (0-21 days)	Sudden death	LT_STb_F4	LT_STb	F4	ETEC	ETEC_F4	***	***	***	***	***	***	***	***	***	***
2010	10 May 2010	Nursery (0-21 days)	diarrhea	Aero	Aero	*******	ExPEC	ExPEC	***	***	***	***	***	***	***	***	***	***
2010	17 May 2010	Grower-Finisher (90-240 days)	Sudden death	Pfim_CNF	Pfim_CNF	*******	ExPEC	ExPEC	***	***	***	***	***	***	***	***	***	***
2010	27 May 2010	Nursery (0-21 days)	Sudden death	LT_STb_Paa_F4	LT_STb	Paa_F4	ETEC	ETEC_F4	S	S	S	***	S	S	R	R	I	R
2010	27 May 2010	Nursery (0-21 days)	Sudden death	STb_AIDA	STb	AIDA	ETEC	ETEC	***	***	***	***	***	***	***	***	***	***
2010	23 Jul 2010	Nursery (0-21 days)	Edema et diarrhea	STb_AIDA	STb	AIDA	ETEC	ETEC	***	***	***	***	***	***	***	***	***	***
2010	03 May 2010	Nursery (0-21 days)	diarrhea	LT_STb_EAST1_Paa_F4	LT_STb	EAST1_Paa_F4	ETEC	ETEC_F4	***	***	***	***	***	***	***	***	***	***
2010	28 Apr 2010	Nursery (0-21 days)	diarrhea	LT_STb_F4	LT_STb	F4	ETEC	ETEC_F4	S	S	S	***	S	S	S	R	S	R
2010	10 May 2010	Nursery (0-21 days)	diarrhea	Eae_Aero_EAST1_Paa_Tsh	Eae_Aero_Tsh	EAST1_Paa	EPEC_ExPEC	EPEC_ExPEC	S	S	S	***	S	S	S	R	S	R
2010	13 May 2010	Nursery (0-21 days)	diarrhea	LT_STb_F4	LT_STb	F4	ETEC	ETEC_F4	***	***	***	***	***	***	***	***	***	***
2010	13 May 2010	Nursery (0-21 days)	diarrhea	STa_STb_Aero_Paa	STa_STb_Aero	Paa	ETEC_ExPEC	ETEC_ExPEC	***	***	***	***	***	***	***	***	***	***
2010	19 Apr 2010	Nursery (0-21 days)	Sudden death	AIDA_F18	*******	AIDA_F18	*******	*******	***	***	***	***	***	***	***	***	***	***
2010	27 Apr 2010	Nursery (0-21 days)	Edema	Stx2_F18	Stx2	F18	STEC	STEC_F18	***	***	***	***	***	***	***	***	***	***
2010	27 Apr 2010	Nursery (0-21 days)	Edema	LT_STb	LT_STb	*******	ETEC	ETEC	***	***	***	***	***	***	***	***	***	***
2010	27 Apr 2010	Nursery (0-21 days)	Edema	Stx2_EAST1_AFA_AIDA_F18	Stx2	EAST1_AFA_AIDA_F18	STEC	STEC_F18	***	***	***	***	***	***	***	***	***	***
2010	21 Apr 2010	Nursery (0-21 days)	diarrhea	STa_STb_Aero_Paa	STa_STb_Aero	Paa	ETEC_ExPEC	ETEC_ExPEC	S	S	S	***	S	S	S	S	I	R
2010	21 Apr 2010	Nursery (0-21 days)	diarrhea	AIDA_F18	*******	AIDA_F18	*******	*******	***	***	***	***	***	***	***	***	***	***
2010	23 Feb 2010	Nursery (0-21 days)	wasting	Eae_Aero_Paa	Eae_Aero	Paa	EPEC_ExPEC	EPEC_ExPEC	S	S	S	***	S	***	R	R	S	R
2010	13 Dec 2010	Grower-Finisher (90-240 days)	Sudden death	Stx2_AIDA_F18	Stx2	AIDA_F18	STEC	STEC_F18	S	S	S	***	S	S	S	S	***	R
2010	02 Dec 2010	Neonates (0-21 days)	diarrhea	Tsh	Tsh	*******	ExPEC	ExPEC	S	S	S	***	S	S	S	S	S	S
2010	24 Nov 2010	Neonates (0-21 days)	Sudden death	Aero_F17	Aero	F17	ExPEC	ExPEC	S	S	S	***	S	S	S	S	S	R
2010	24 Nov 2010	Neonates (0-21 days)	diarrhea	Aero	Aero	*******	ExPEC	ExPEC	***	***	***	***	***	***	***	***	***	***
2010	25 Jan 2010	Nursery (0-21 days)	diarrhea	STa_STb	STa_STb	*******	ETEC	ETEC	I	S	S	***	S	***	S	S	S	S
2010	24 Aug 2010	Nursery (0-21 days)	diarrhea	LT_STb_EAST1_Paa_F4	LT_STb	EAST1_Paa_F4	ETEC	ETEC_F4	S	S	I	***	R	S	R	R	R	R
2010	24 Aug 2010	Nursery (0-21 days)	diarrhea	LT_STb_EAST1_F4	LT_STb	EAST1_F4	ETEC	ETEC_F4	***	***	***	***	***	***	***	***	***	***
2011	16 Nov 2011	Nursery (0-21 days)	diarrhea	LT_STb_F4	LT_STb	F4	ETEC	ETEC_F4	S	S	S	***	S	***	S	R	***	R
2011	14 Apr 2011	Nursery (0-21 days)	wasting	Eae	Eae	*******	EPEC	EPEC	***	***	***	***	***	***	***	***	***	***
2011	14 Apr 2011	Nursery (0-21 days)	wasting	Eae	Eae	*******	EPEC	EPEC	***	***	***	***	***	***	***	***	***	***
2011	14 Apr 2011	Nursery (0-21 days)	wasting	Eae	Eae	*******	EPEC	EPEC	***	***	***	***	***	***	***	***	***	***
2011	04 Jan 2011	Nursery (0-21 days)	diarrhea	Aero	Aero	*******	ExPEC	ExPEC	***	***	***	***	***	***	***	***	***	***
2011	04 Jan 2011	Nursery (0-21 days)	diarrhea	LT_STb_Paa_F4	LT_STb	Paa_F4	ETEC	ETEC_F4	R	R	S	***	I	***	R	R	S	R
2011	05 Jan 2011	Nursery (0-21 days)	Edema	STb_EAST1_AIDA	STb	EAST1_AIDA	ETEC	ETEC	***	***	***	***	***	***	***	***	***	***
2011	05 Jan 2011	Nursery (0-21 days)	Edema	STb_F4	STb	F4	ETEC	ETEC_F4	S	S	R	***	R	***	S	R	***	R
2011	05 Jan 2011	Nursery (0-21 days)	diarrhea	Eae_Aero_EAST1_Paa	Eae_Aero	EAST1_Paa	EPEC_ExPEC	EPEC_ExPEC	S	S	S	***	R	***	S	R	***	R
2011	05 Jan 2011	Nursery (0-21 days)	diarrhea	Stx2_AIDA_F18	Stx2	AIDA_F18	STEC	STEC_F18	S	S	S	***	R	***	S	R	***	R
2011	11 Jan 2011	Nursery (0-21 days)	diarrhea	LT_STb_EAST1_F4	LT_STb	EAST1_F4	ETEC	ETEC_F4	S	S	S	***	S	***	S	R	***	R
2011	11 Jan 2011	Nursery (0-21 days)	diarrhea	STa_STb	STa_STb	*******	ETEC	ETEC	S	S	S	***	S	***	S	S	***	S
2011	10 Jan 2011	Neonates (0-21 days)	Sudden death	Pfim	Pfim	*******	ExPEC	ExPEC	S	R	S	***	S	***	R	R	***	R
2011	10 Jan 2011	Nursery (0-21 days)	diarrhea	LT_STb_EAST1_Paa_F4	LT_STb	EAST1_Paa_F4	ETEC	ETEC_F4	***	***	***	***	***	***	***	***	***	***
2011	10 Jan 2011	Nursery (0-21 days)	diarrhea	LT_STb_EAST1_Paa_F4	LT_STb	EAST1_Paa_F4	ETEC	ETEC_F4	***	***	***	***	***	***	***	***	***	***
2011	13 Jan 2011	Grower-Finisher (90-240 days)	Respiratory disease	Aero	Aero	*******	ExPEC	ExPEC	S	S	R	***	S	***	R	R	***	R
2011	13 Jan 2011	Grower-Finisher (90-240 days)	Respiratory disease	Pfim_Aero_Tsh	Pfim_Aero_Tsh	*******	ExPEC	ExPEC	S	S	S	***	S	***	S	S	***	R
2011	13 Jan 2011	Nursery (0-21 days)	diarrhea	LT_STb_F4	LT_STb	F4	ETEC	ETEC_F4	S	S	R	***	R	***	R	R	***	R
2011	18 Jan 2011	unknown	Problèmes musculosquelettiques	Aero	Aero	*******	ExPEC	ExPEC	***	***	***	***	***	***	***	***	***	***
2011	19 Jan 2011	Nursery (0-21 days)	diarrhea	STb_EAST1_AIDA	STb	EAST1_AIDA	ETEC	ETEC	R	R	S	***	S	***	S	S	***	R
2011	19 Jan 2011	Nursery (0-21 days)	diarrhea	Aero_Tsh	Aero_Tsh	*******	ExPEC	ExPEC	***	***	***	***	***	***	***	***	***	***
2011	19 Jan 2011	Neonates (0-21 days)	diarrhea	Pfim_CNF	Pfim_CNF	*******	ExPEC	ExPEC	S	S	S	***	R	***	R	R	***	R
2011	20 Jan 2011	Nursery (0-21 days)	diarrhea	STb_EAST1_AIDA	STb	EAST1_AIDA	ETEC	ETEC	S	S	S	***	S	***	S	R	***	R
2011	20 Jan 2011	Nursery (0-21 days)	diarrhea	Aero_F17	Aero	F17	ExPEC	ExPEC	***	***	***	***	***	***	***	***	***	***
2011	20 Jan 2011	Nursery (0-21 days)	diarrhea	Pfim	Pfim	*******	ExPEC	ExPEC	***	***	***	***	***	***	***	***	***	***
2011	19 Jan 2011	Neonates (0-21 days)	Sudden death	Tsh	Tsh	*******	ExPEC	ExPEC	***	***	***	***	***	***	***	***	***	***
2011	19 Jan 2011	Neonates (0-21 days)	Sudden death	Pfim_Aero	Pfim_Aero	*******	ExPEC	ExPEC	***	***	***	***	***	***	***	***	***	***
2011	24 Jan 2011	Nursery (0-21 days)	diarrhea	Aero	Aero	*******	ExPEC	ExPEC	***	***	***	***	***	***	***	***	***	***
2011	24 Jan 2011	Nursery (0-21 days)	diarrhea	Aero_Tsh	Aero_Tsh	*******	ExPEC	ExPEC	S	S	S	***	S	***	R	R	***	R
2011	24 Jan 2011	Nursery (0-21 days)	diarrhea	Tsh	Tsh	*******	ExPEC	ExPEC	***	***	***	***	***	***	***	***	***	***
2011	24 Jan 2011	Neonates (0-21 days)	diarrhea	Pfim	Pfim	*******	ExPEC	ExPEC	***	***	***	***	***	***	***	***	***	***
2011	24 Jan 2011	Neonates (0-21 days)	diarrhea	Aero	Aero	*******	ExPEC	ExPEC	***	***	***	***	***	***	***	***	***	***
2011	17 Jan 2011	Nursery (0-21 days)	Sudden death	Aero	Aero	*******	ExPEC	ExPEC	***	***	***	***	***	***	***	***	***	***
2011	17 Jan 2011	Nursery (0-21 days)	Sudden death	Aero	Aero	*******	ExPEC	ExPEC	***	***	***	***	***	***	***	***	***	***
2011	25 Jan 2011	Nursery (0-21 days)	Sudden death	Pfim_CNF_Aero	Pfim_CNF_Aero	*******	ExPEC	ExPEC	S	S	S	***	S	***	R	R	***	R
2011	25 Jan 2011	Nursery (0-21 days)	Sudden death	LT_STb	LT_STb	*******	ETEC	ETEC	S	S	S	***	S	***	R	R	***	R
2011	27 Jan 2011	Grower-Finisher (90-240 days)	Sudden death	Aero	Aero	*******	ExPEC	ExPEC	S	S	S	***	S	***	S	S	***	R
2011	02 Feb 2011	Nursery (0-21 days)	Edema	LT_STb_EAST1_F4	LT_STb	EAST1_F4	ETEC	ETEC_F4	S	S	S	***	S	***	R	S	***	R
2011	02 Feb 2011	Grower-Finisher (90-240 days)	diarrhea	Aero_Tsh	Aero_Tsh	*******	ExPEC	ExPEC	***	***	***	***	***	***	***	***	***	***
2011	02 Feb 2011	Grower-Finisher (90-240 days)	diarrhea	Aero	Aero	*******	ExPEC	ExPEC	***	***	***	***	***	***	***	***	***	***
2011	02 Feb 2011	Grower-Finisher (90-240 days)	diarrhea	Pfim_Aero_Tsh	Pfim_Aero_Tsh	*******	ExPEC	ExPEC	S	S	S	***	S	***	R	S	***	R
2011	03 Feb 2011	Nursery (0-21 days)	diarrhea	Tsh	Tsh	*******	ExPEC	ExPEC	S	S	S	***	S	***	S	R	***	R
2011	03 Feb 2011	Nursery (0-21 days)	diarrhea	Aero	Aero	*******	ExPEC	ExPEC	***	***	***	***	***	***	***	***	***	***
2011	02 Feb 2011	Nursery (0-21 days)	Edema	STa_STb_Pfim	STa_STb_Pfim	*******	ETEC_ExPEC	ETEC_ExPEC	S	***	S	***	S	***	S	S	***	R
2011	02 Feb 2011	Nursery (0-21 days)	Edema	AIDA_F18	*******	AIDA_F18	*******	*******	***	***	***	***	***	***	***	***	***	***
2011	02 Feb 2011	Neonates (0-21 days)	diarrhea	Aero_EAST1	Aero	EAST1	ExPEC	ExPEC	***	***	***	***	***	***	***	***	***	***
2011	02 Feb 2011	Grower-Finisher (90-240 days)	diarrhea	STb_EAST1_AIDA	STb	EAST1_AIDA	ETEC	ETEC	S	S	S	***	S	***	S	S	***	R
2011	02 Feb 2011	Grower-Finisher (90-240 days)	diarrhea	AIDA_F18	*******	AIDA_F18	*******	*******	***	***	***	***	***	***	***	***	***	***
2011	02 Feb 2011	Nursery (0-21 days)	diarrhea	STb_EAST1_AIDA	STb	EAST1_AIDA	ETEC	ETEC	S	S	R	***	R	***	S	R	***	R
2011	07 Feb 2011	Neonates (0-21 days)	diarrhea	F4	*******	F4	*******	*******	***	***	***	***	***	***	***	***	***	***
2011	10 Feb 2011	unknown	unknown	Stx2_AIDA	Stx2	AIDA	STEC	STEC	***	***	***	***	***	***	***	***	***	***
2011	10 Feb 2011	unknown	unknown	LT_STb_Stx2_EAST1_F18	LT_STb_Stx2	EAST1_F18	ETEC_STEC	ETEC_STEC_F18	***	***	***	***	***	***	***	***	***	***
2011	10 Feb 2011	Neonates (0-21 days)	diarrhea	Pfim_Aero_Tsh	Pfim_Aero_Tsh	*******	ExPEC	ExPEC	S	S	S	***	S	***	S	S	***	R
2011	11 Feb 2011	Nursery (0-21 days)	Problèmes généralisés graves	Pfim_Aero_EAST1	Pfim_Aero	EAST1	ExPEC	ExPEC	***	***	***	***	***	***	***	***	***	***
2011	11 Feb 2011	Nursery (0-21 days)	Problèmes généralisés graves	Eae_Aero_EAST1_Paa_Tsh	Eae_Aero_Tsh	EAST1_Paa	EPEC_ExPEC	EPEC_ExPEC	***	***	***	***	***	***	***	***	***	***
2011	11 Feb 2011	Nursery (0-21 days)	Problèmes généralisés graves	Eae_Aero_EAST1_Paa_Tsh	Eae_Aero_Tsh	EAST1_Paa	EPEC_ExPEC	EPEC_ExPEC	***	***	***	***	***	***	***	***	***	***
2011	11 Feb 2011	Nursery (0-21 days)	Problèmes généralisés graves	Tsh	Tsh	*******	ExPEC	ExPEC	***	***	***	***	***	***	***	***	***	***
2011	11 Feb 2011	Nursery (0-21 days)	Problèmes généralisés graves	Tsh_F17	Tsh	F17	ExPEC	ExPEC	***	***	***	***	***	***	***	***	***	***
2011	08 Feb 2011	4) Adulte (plus de 240 jours)	unknown	Aero	Aero	*******	ExPEC	ExPEC	S	S	S	***	S	***	R	R	***	R
2011	11 Feb 2011	Nursery (0-21 days)	Sudden death	Tsh_F41	Tsh	F41	ExPEC	ExPEC	R	I	S	***	S	***	S	S	***	R
2011	15 Feb 2011	Nursery (0-21 days)	diarrhea	LT_STb_EAST1_Paa_F4	LT_STb	EAST1_Paa_F4	ETEC	ETEC_F4	S	S	S	***	S	***	R	S	***	R
2011	15 Feb 2011	Nursery (0-21 days)	wasting	Pfim_CNF_Aero_Tsh	Pfim_CNF_Aero_Tsh	*******	ExPEC	ExPEC	S	S	R	***	S	***	S	S	***	R
2011	14 Feb 2011	Nursery (0-21 days)	diarrhea	STa_Paa_F5	STa	Paa_F5	ETEC	ETEC_F5	S	S	S	***	R	***	R	R	***	R
2011	17 Feb 2011	Nursery (0-21 days)	diarrhea	LT_STb_F4	LT_STb	F4	ETEC	ETEC_F4	S	S	R	***	S	***	R	R	***	R
2011	17 Feb 2011	Nursery (0-21 days)	diarrhea	STb_EAST1_AIDA_F5	STb	EAST1_AIDA_F5	ETEC	ETEC_F5	***	***	***	***	***	***	***	***	***	***
2011	15 Feb 2011	Grower-Finisher (90-240 days)	unknown	EAST1	*******	EAST1	*******	*******	***	***	***	***	***	***	***	***	***	***
2011	15 Feb 2011	Grower-Finisher (90-240 days)	unknown	Aero_EAST1_Tsh	Aero_Tsh	EAST1	ExPEC	ExPEC	S	S	S	***	S	***	S	S	***	S
2011	18 Feb 2011	Nursery (0-21 days)	diarrhea	AIDA_F18	*******	AIDA_F18	*******	*******	R	S	S	***	S	***	R	R	***	R
2011	18 Feb 2011	Nursery (0-21 days)	diarrhea	LT_STb_EAST1_Paa_F4	LT_STb	EAST1_Paa_F4	ETEC	ETEC_F4	S	S	S	***	S	***	R	R	***	R
2011	18 Feb 2011	Grower-Finisher (90-240 days)	Sudden death	Pfim_CNF	Pfim_CNF	*******	ExPEC	ExPEC	S	S	R	***	S	***	R	S	***	R
2011	18 Feb 2011	Grower-Finisher (90-240 days)	Sudden death	Aero	Aero	*******	ExPEC	ExPEC	S	S	S	***	S	***	I	R	***	R
2011	18 Feb 2011	Grower-Finisher (90-240 days)	Sudden death	Aero_Tsh	Aero_Tsh	*******	ExPEC	ExPEC	S	S	S	***	S	***	S	R	***	R
2011	18 Feb 2011	Grower-Finisher (90-240 days)	Sudden death	Tsh	Tsh	*******	ExPEC	ExPEC	S	S	S	***	S	***	R	S	***	R
2011	22 Feb 2011	Nursery (0-21 days)	diarrhea	Pfim_CNF	Pfim_CNF	*******	ExPEC	ExPEC	S	S	S	***	S	***	S	S	***	R
2011	22 Feb 2011	Nursery (0-21 days)	diarrhea	STb_EAST1_AIDA	STb	EAST1_AIDA	ETEC	ETEC	S	S	S	***	S	***	S	S	***	R
2011	22 Feb 2011	Nursery (0-21 days)	diarrhea	Negative	*******	*******	*******	*******	***	***	***	***	***	***	***	***	***	***
2011	22 Feb 2011	Nursery (0-21 days)	diarrhea	STa_STb_EAST1	STa_STb	EAST1	ETEC	ETEC	S	S	S	***	S	***	I	R	***	R
2011	24 Feb 2011	Neonates (0-21 days)	diarrhea	Aero	Aero	*******	ExPEC	ExPEC	S	S	R	***	S	***	R	S	***	R
2011	24 Feb 2011	Nursery (0-21 days)	diarrhea	LT_STb_EAST1_F4	LT_STb	EAST1_F4	ETEC	ETEC_F4	S	S	S	***	S	***	S	R	***	R
2011	24 Feb 2011	Nursery (0-21 days)	diarrhea	Eae_EAST1_Paa_AIDA	Eae	EAST1_Paa_AIDA	EPEC	EPEC	S	S	S	***	S	***	S	S	***	R
2011	24 Feb 2011	Neonates (0-21 days)	diarrhea	Aero	Aero	*******	ExPEC	ExPEC	***	***	***	***	***	***	***	***	***	***
2011	24 Feb 2011	Neonates (0-21 days)	diarrhea	Aero_Tsh	Aero_Tsh	*******	ExPEC	ExPEC	S	S	S	***	S	***	R	R	***	R
2011	24 Feb 2011	Neonates (0-21 days)	diarrhea	Pfim_Aero	Pfim_Aero	*******	ExPEC	ExPEC	S	S	S	***	S	***	S	R	***	R
2011	25 Feb 2011	Neonates (0-21 days)	Respiratory disease	Pfim_Aero_Tsh	Pfim_Aero_Tsh	*******	ExPEC	ExPEC	***	***	***	***	***	***	***	***	***	***
2011	17 Feb 2011	Nursery (0-21 days)	diarrhea	Aero_F17	Aero	F17	ExPEC	ExPEC	***	***	***	***	***	***	***	***	***	***
2011	17 Feb 2011	Nursery (0-21 days)	diarrhea	Eae_Pfim_Aero	Eae_Pfim_Aero	*******	EPEC_ExPEC	EPEC_ExPEC	S	S	R	***	S	***	S	R	***	R
2011	17 Feb 2011	Nursery (0-21 days)	diarrhea	STb_EAST1_AIDA	STb	EAST1_AIDA	ETEC	ETEC	S	S	S	***	S	***	S	S	***	R
2011	24 Feb 2011	Nursery (0-21 days)	Sudden death	Pfim	Pfim	*******	ExPEC	ExPEC	S	S	R	***	R	***	S	R	***	R
2011	24 Feb 2011	Nursery (0-21 days)	Sudden death	Pfim_CNF_EAST1_Tsh	Pfim_CNF_Tsh	EAST1	ExPEC	ExPEC	S	S	S	***	R	***	S	R	***	S
2011	24 Feb 2011	Nursery (0-21 days)	Sudden death	Aero	Aero	*******	ExPEC	ExPEC	S	S	S	***	R	***	S	R	***	R
2011	01 Mar 2011	Neonates (0-21 days)	diarrhea	Pfim	Pfim	*******	ExPEC	ExPEC	***	***	***	***	***	***	***	***	***	***
2011	01 Mar 2011	Neonates (0-21 days)	diarrhea	Aero_Tsh	Aero_Tsh	*******	ExPEC	ExPEC	***	***	***	***	***	***	***	***	***	***
2011	01 Mar 2011	Neonates (0-21 days)	diarrhea	Aero	Aero	*******	ExPEC	ExPEC	***	***	***	***	***	***	***	***	***	***
2011	01 Mar 2011	Nursery (0-21 days)	Sudden death	LT_STb_Stx2_EAST1_Paa_F4	LT_STb_Stx2	EAST1_Paa_F4	ETEC_STEC	ETEC_STEC_F4	R	R	R	***	I	***	R	R	***	R
2011	01 Mar 2011	Nursery (0-21 days)	Sudden death	Stx2_F18	Stx2	F18	STEC	STEC_F18	***	***	***	***	***	***	***	***	***	***
2011	01 Mar 2011	Nursery (0-21 days)	Edema	Stx2_AIDA	Stx2	AIDA	STEC	STEC	R	R	I	***	S	***	R	S	***	R
2011	02 Mar 2011	Neonates (0-21 days)	wasting	Pfim_CNF_Aero_Tsh	Pfim_CNF_Aero_Tsh	*******	ExPEC	ExPEC	***	***	***	***	***	***	***	***	***	***
2011	02 Mar 2011	Neonates (0-21 days)	wasting	Aero_Tsh	Aero_Tsh	*******	ExPEC	ExPEC	***	***	***	***	***	***	***	***	***	***
2011	28 Feb 2011	Neonates (0-21 days)	diarrhea	Aero	Aero	*******	ExPEC	ExPEC	S	S	S	***	S	***	R	R	***	R
2011	02 Mar 2011	Grower-Finisher (90-240 days)	diarrhea	Aero_Tsh	Aero_Tsh	*******	ExPEC	ExPEC	***	***	***	***	***	***	***	***	***	***
2011	08 Mar 2011	Nursery (0-21 days)	unknown	Pfim_Aero	Pfim_Aero	*******	ExPEC	ExPEC	***	***	***	***	***	***	***	***	***	***
2011	08 Mar 2011	Nursery (0-21 days)	unknown	Pfim	Pfim	*******	ExPEC	ExPEC	***	***	***	***	***	***	***	***	***	***
2011	08 Mar 2011	Neonates (0-21 days)	diarrhea	Pfim_CNF_Aero_Tsh	Pfim_CNF_Aero_Tsh	*******	ExPEC	ExPEC	***	***	***	***	***	***	***	***	***	***
2011	10 Mar 2011	Grower-Finisher (90-240 days)	diarrhea	LT_STb_EAST1_Paa_F4	LT_STb	EAST1_Paa_F4	ETEC	ETEC_F4	R	R	R	***	I	***	R	R	R	R
2011	10 Mar 2011	Grower-Finisher (90-240 days)	diarrhea	STa_STb_EAST1_Paa	STa_STb	EAST1_Paa	ETEC	ETEC	***	***	***	***	***	***	***	***	***	***
2011	10 Mar 2011	Grower-Finisher (90-240 days)	diarrhea	LT_STb_EAST1_Paa_F4	LT_STb	EAST1_Paa_F4	ETEC	ETEC_F4	R	R	S	***	I	***	R	R	I	R
2011	11 Mar 2011	Nursery (0-21 days)	wasting	Negative	*******	*******	*******	*******	***	***	***	***	***	***	***	***	***	***
2011	11 Mar 2011	Nursery (0-21 days)	wasting	LT_STb	LT_STb	*******	ETEC	ETEC	***	***	***	***	***	***	***	***	***	***
2011	11 Mar 2011	Nursery (0-21 days)	wasting	STa_STb_EAST1	STa_STb	EAST1	ETEC	ETEC	***	***	***	***	***	***	***	***	***	***
2011	11 Mar 2011	Nursery (0-21 days)	wasting	AIDA_F18	*******	AIDA_F18	*******	*******	***	***	***	***	***	***	***	***	***	***
2011	11 Mar 2011	Nursery (0-21 days)	wasting	Eae_Aero_EAST1_Paa_Tsh	Eae_Aero_Tsh	EAST1_Paa	EPEC_ExPEC	EPEC_ExPEC	***	***	***	***	***	***	***	***	***	***
2011	11 Mar 2011	Nursery (0-21 days)	wasting	LT_STb_EAST1_F4	LT_STb	EAST1_F4	ETEC	ETEC_F4	R	R	R	***	R	***	R	R	***	R
2011	11 Mar 2011	Nursery (0-21 days)	wasting	STa_STb_Aero_EAST1_Paa	STa_STb_Aero	EAST1_Paa	ETEC_ExPEC	ETEC_ExPEC	***	***	***	***	***	***	***	***	***	***
2011	11 Mar 2011	Nursery (0-21 days)	wasting	Pfim_Aero_EAST1_Paa_Tsh	Pfim_Aero_Tsh	EAST1_Paa	ExPEC	ExPEC	***	***	***	***	***	***	***	***	***	***
2011	11 Mar 2011	Neonates (0-21 days)	diarrhea	Aero	Aero	*******	ExPEC	ExPEC	***	***	***	***	***	***	***	***	***	***
2011	11 Mar 2011	Neonates (0-21 days)	diarrhea	Tsh	Tsh	*******	ExPEC	ExPEC	***	***	***	***	***	***	***	***	***	***
2011	04 Mar 2011	Neonates (0-21 days)	diarrhea	Pfim_CNF	Pfim_CNF	*******	ExPEC	ExPEC	***	***	***	***	***	***	***	***	***	***
2011	04 Mar 2011	Neonates (0-21 days)	diarrhea	Aero_EAST1	Aero	EAST1	ExPEC	ExPEC	***	***	***	***	***	***	***	***	***	***
2011	09 Mar 2011	Nursery (0-21 days)	wasting	LT_STb_EAST1_F4	LT_STb	EAST1_F4	ETEC	ETEC_F4	R	R	R	***	S	***	S	S	***	R
2011	28 Feb 2011	Neonates (0-21 days)	diarrhea	Aero	Aero	*******	ExPEC	ExPEC	***	***	***	***	***	***	***	***	***	***
2011	11 Mar 2011	Nursery (0-21 days)	Sudden death	LT_STb_F4	LT_STb	F4	ETEC	ETEC_F4	S	S	R	***	S	***	S	R	***	R
2011	11 Mar 2011	Nursery (0-21 days)	Sudden death	Pfim_CNF_Aero_Tsh	Pfim_CNF_Aero_Tsh	*******	ExPEC	ExPEC	***	***	***	***	***	***	***	***	***	***
2011	17 Mar 2011	unknown	unknown	LT_STb_EAST1_Paa_F4	LT_STb	EAST1_Paa_F4	ETEC	ETEC_F4	***	***	***	***	***	***	***	***	***	***
2011	14 Mar 2011	Nursery (0-21 days)	diarrhea	Eae_EAST1_Paa	Eae	EAST1_Paa	EPEC	EPEC	S	S	S	***	S	***	R	S	***	R
2011	14 Mar 2011	Nursery (0-21 days)	Sudden death	STb_EAST1_AIDA	STb	EAST1_AIDA	ETEC	ETEC	***	***	***	***	***	***	***	***	***	***
2011	22 Mar 2011	Neonates (0-21 days)	diarrhea	Aero	Aero	*******	ExPEC	ExPEC	***	***	***	***	***	***	***	***	***	***
2011	22 Mar 2011	Neonates (0-21 days)	diarrhea	Pfim_CNF_Aero_Tsh	Pfim_CNF_Aero_Tsh	*******	ExPEC	ExPEC	***	***	***	***	***	***	***	***	***	***
2011	22 Mar 2011	Nursery (0-21 days)	Respiratory disease	Pfim_Aero_AFA	Pfim_Aero	AFA	ExPEC	ExPEC	***	***	***	***	***	***	***	***	***	***
2011	22 Mar 2011	Nursery (0-21 days)	Respiratory disease	Aero_Tsh	Aero_Tsh	*******	ExPEC	ExPEC	***	***	***	***	***	***	***	***	***	***
2011	22 Mar 2011	Nursery (0-21 days)	diarrhea	LT_STb_EAST1_Paa_F4	LT_STb	EAST1_Paa_F4	ETEC	ETEC_F4	S	S	S	***	S	***	R	R	***	R
2011	11 Mar 2011	Nursery (0-21 days)	Sudden death	Aero_Tsh	Aero_Tsh	*******	ExPEC	ExPEC	***	***	***	***	***	***	***	***	***	***
2011	22 Mar 2011	Nursery (0-21 days)	wasting	AIDA_F18	*******	AIDA_F18	*******	*******	***	***	***	***	***	***	***	***	***	***
2011	24 Mar 2011	Nursery (0-21 days)	Problèmes généralisés graves	Stx1_Eae_Aero_EAST1_Paa	Stx1_Eae_Aero	EAST1_Paa	STEC_EPEC_ExPEC	STEC_EPEC_ExPEC	***	***	***	***	***	***	***	***	***	***
2011	29 Mar 2011	unknown	unknown	LT_STb_EAST1_F4	LT_STb	EAST1_F4	ETEC	ETEC_F4	***	***	***	***	***	***	***	***	***	***
2011	28 Mar 2011	Neonates (0-21 days)	diarrhea	Pfim_Aero	Pfim_Aero	*******	ExPEC	ExPEC	***	***	***	***	***	***	***	***	***	***
2011	28 Mar 2011	Neonates (0-21 days)	diarrhea	Pfim_Aero	Pfim_Aero	*******	ExPEC	ExPEC	***	***	***	***	***	***	***	***	***	***
2011	31 Mar 2011	Nursery (0-21 days)	wasting	Pfim_CNF_EAST1	Pfim_CNF	EAST1	ExPEC	ExPEC	***	***	***	***	***	***	***	***	***	***
2011	31 Mar 2011	Nursery (0-21 days)	wasting	Aero	Aero	*******	ExPEC	ExPEC	***	***	***	***	***	***	***	***	***	***
2011	31 Mar 2011	Neonates (0-21 days)	diarrhea	Pfim_Aero	Pfim_Aero	*******	ExPEC	ExPEC	***	S	I	***	S	***	R	R	S	S
2011	25 Mar 2011	Nursery (0-21 days)	diarrhea	LT_STb_EAST1_Paa	LT_STb	EAST1_Paa	ETEC	ETEC	S	S	S	***	S	***	R	R	***	R
2011	11 Apr 2011	Neonates (0-21 days)	diarrhea	STa	STa	*******	ETEC	ETEC	***	***	***	***	***	***	***	***	***	***
2011	06 Apr 2011	Nursery (0-21 days)	Sudden death	Stx2	Stx2	*******	STEC	STEC	S	S	S	***	S	***	S	R	***	R
2011	06 Apr 2011	Nursery (0-21 days)	Sudden death	Eae	Eae	*******	EPEC	EPEC	S	S	S	***	S	***	R	S	I	R
2011	05 Apr 2011	Nursery (0-21 days)	diarrhea	Pfim_CNF_Aero	Pfim_CNF_Aero	*******	ExPEC	ExPEC	***	***	***	***	***	***	***	***	***	***
2011	05 Apr 2011	Nursery (0-21 days)	diarrhea	LT_STb_F4	LT_STb	F4	ETEC	ETEC_F4	S	S	S	***	S	***	R	R	***	R
2011	06 Apr 2011	unknown	unknown	Eae	Eae	*******	EPEC	EPEC	***	***	***	***	***	***	***	***	***	***
2011	22 Mar 2011	Nursery (0-21 days)	Problèmes généralisés graves	STb_AIDA	STb	AIDA	ETEC	ETEC	***	***	***	***	***	***	***	***	***	***
2011	22 Mar 2011	Nursery (0-21 days)	Problèmes généralisés graves	Pfim_Aero_Tsh	Pfim_Aero_Tsh	*******	ExPEC	ExPEC	***	***	***	***	***	***	***	***	***	***
2011	31 Mar 2011	Nursery (0-21 days)	Sudden death	F18	*******	F18	*******	*******	***	***	***	***	***	***	***	***	***	***
2011	31 Mar 2011	Nursery (0-21 days)	Sudden death	Stx2_Paa_AIDA	Stx2	Paa_AIDA	STEC	STEC	***	***	***	***	***	***	***	***	***	***
2011	13 Apr 2011	unknown	diarrhea	LT_STb_F4	LT_STb	F4	ETEC	ETEC_F4	***	***	***	***	***	***	***	***	***	***
2011	08 Apr 2011	Grower-Finisher (90-240 days)	Edema	LT_STb_F4	LT_STb	F4	ETEC	ETEC_F4	R	R	R	***	S	***	R	R	I	R
2011	08 Apr 2011	Grower-Finisher (90-240 days)	Edema	Aero	Aero	*******	ExPEC	ExPEC	***	***	***	***	***	***	***	***	***	***
2011	11 Apr 2011	Neonates (0-21 days)	diarrhea	STb_AIDA	STb	AIDA	ETEC	ETEC	***	***	***	***	***	***	***	***	***	***
2011	29 Mar 2011	Nursery (0-21 days)	diarrhea	Pfim_CNF_Aero	Pfim_CNF_Aero	*******	ExPEC	ExPEC	***	***	***	***	***	***	***	***	***	***
2011	26 Apr 2011	Nursery (0-21 days)	diarrhea	LT_STb_F4	LT_STb	F4	ETEC	ETEC_F4	S	R	R	***	R	***	R	R	***	R
2011	26 Apr 2011	Grower-Finisher (90-240 days)	diarrhea	STb_EAST1_AIDA	STb	EAST1_AIDA	ETEC	ETEC	***	***	***	***	***	***	***	***	***	***
2011	11 Apr 2011	Nursery (0-21 days)	diarrhea	STa	STa	*******	ETEC	ETEC	S	S	I	***	S	***	R	R	***	R
2011	04 May 2011	Nursery (0-21 days)	Edema	Pfim_CNF_Aero_Tsh	Pfim_CNF_Aero_Tsh	*******	ExPEC	ExPEC	***	***	***	***	***	***	***	***	***	***
2011	04 May 2011	Nursery (0-21 days)	Edema	Pfim_Aero_Tsh	Pfim_Aero_Tsh	*******	ExPEC	ExPEC	***	***	***	***	***	***	***	***	***	***
2011	03 May 2011	Nursery (0-21 days)	Sudden death	LT_STb_F4	LT_STb	F4	ETEC	ETEC_F4	S	S	S	***	S	***	S	S	***	R
2011	27 Apr 2011	Grower-Finisher (90-240 days)	diarrhea	AIDA_F18	*******	AIDA_F18	*******	*******	***	***	***	***	***	***	***	***	***	***
2011	06 May 2011	Nursery (0-21 days)	wasting	AIDA_F18	*******	AIDA_F18	*******	*******	***	***	***	***	***	***	***	***	***	***
2011	06 May 2011	Grower-Finisher (90-240 days)	Sudden death	Stx2_AIDA_F18	Stx2	AIDA_F18	STEC	STEC_F18	S	S	S	***	S	***	S	R	***	R
2011	11 May 2011	Nursery (0-21 days)	diarrhea	LT_STb_F4	LT_STb	F4	ETEC	ETEC_F4	R	R	R	***	I	***	R	R	***	R
2011	11 May 2011	Nursery (0-21 days)	diarrhea	STb_AIDA	STb	AIDA	ETEC	ETEC	***	***	***	***	***	***	***	***	***	***
2011	06 May 2011	Grower-Finisher (90-240 days)	Sudden death	STb_AIDA_F4	STb	AIDA_F4	ETEC	ETEC_F4	S	S	R	***	S	***	S	R	***	R
2011	18 May 2011	unknown	unknown	Eae	Eae	*******	EPEC	EPEC	***	***	***	***	***	***	***	***	***	***
2011	13 May 2011	Nursery (0-21 days)	diarrhea	Eae	Eae	*******	EPEC	EPEC	S	S	S	***	I	***	S	R	***	R
2011	11 May 2011	Nursery (0-21 days)	diarrhea	F4	*******	F4	*******	*******	***	***	***	***	***	***	***	***	***	***
2011	05 May 2011	Nursery (0-21 days)	Sudden death	Eae	Eae	*******	EPEC	EPEC	***	***	***	***	***	***	***	***	***	***
2011	05 May 2011	Nursery (0-21 days)	diarrhea	STa_STb	STa_STb	*******	ETEC	ETEC	***	***	***	***	***	***	***	***	***	***
2011	04 May 2011	Nursery (0-21 days)	Edema	LT_STb_F4	LT_STb	F4	ETEC	ETEC_F4	S	S	R	***	S	***	S	R	S	R
2011	17 May 2011	Grower-Finisher (90-240 days)	diarrhea	LT_STb_F4	LT_STb	F4	ETEC	ETEC_F4	S	S	S	***	S	***	S	S	***	R
2011	05 May 2011	Nursery (0-21 days)	diarrhea	STb_EAST1_AIDA	STb	EAST1_AIDA	ETEC	ETEC	***	***	***	***	***	***	***	***	***	***
2011	12 May 2011	unknown	unknown	STa	STa	*******	ETEC	ETEC	***	***	***	***	***	***	***	***	***	***
2011	17 May 2011	Nursery (0-21 days)	diarrhea	STb_EAST1_AIDA	STb	EAST1_AIDA	ETEC	ETEC	***	***	***	***	***	***	***	***	***	***
2011	20 May 2011	Neonates (0-21 days)	Problèmes généralisés graves	STb_EAST1_AIDA	STb	EAST1_AIDA	ETEC	ETEC	***	***	***	***	***	***	***	***	***	***
2011	20 May 2011	Neonates (0-21 days)	Problèmes généralisés graves	STa_STb	STa_STb	*******	ETEC	ETEC	***	***	***	***	***	***	***	***	***	***
2011	25 May 2011	Neonates (0-21 days)	unknown	Eae	Eae	*******	EPEC	EPEC	***	***	***	***	***	***	***	***	***	***
2011	25 May 2011	Nursery (0-21 days)	wasting	STb_AIDA	STb	AIDA	ETEC	ETEC	***	***	***	***	***	***	***	***	***	***
2011	25 May 2011	Nursery (0-21 days)	wasting	Eae	Eae	*******	EPEC	EPEC	***	***	***	***	***	***	***	***	***	***
2011	25 May 2011	Nursery (0-21 days)	wasting	STb_AIDA_F4	STb	AIDA_F4	ETEC	ETEC_F4	S	S	S	***	S	***	R	R	***	R
2011	31 May 2011	Nursery (0-21 days)	diarrhea	STa_STb	STa_STb	*******	ETEC	ETEC	***	***	***	***	***	***	***	***	***	***
2011	01 Jun 2011	unknown	unknown	LT_STb_F4	LT_STb	F4	ETEC	ETEC_F4	***	***	***	***	***	***	***	***	***	***
2011	01 Jun 2011	unknown	unknown	LT_STb_F4	LT_STb	F4	ETEC	ETEC_F4	***	***	***	***	***	***	***	***	***	***
2011	01 Jun 2011	unknown	unknown	Eae	Eae	*******	EPEC	EPEC	***	***	***	***	***	***	***	***	***	***
2011	01 Jun 2011	unknown	unknown	F18	*******	F18	*******	*******	***	***	***	***	***	***	***	***	***	***
2011	24 May 2011	Nursery (0-21 days)	diarrhea	LT_STb_F4	LT_STb	F4	ETEC	ETEC_F4	S	S	R	***	S	***	R	R	***	R
2011	27 May 2011	Nursery (0-21 days)	wasting	STa	STa	*******	ETEC	ETEC	***	***	***	***	***	***	***	***	***	***
2011	20 May 2011	Neonates (0-21 days)	diarrhea	STa_STb	STa_STb	*******	ETEC	ETEC	S	S	S	***	S	***	S	R	***	R
2011	03 Jun 2011	unknown	Sudden death	LT_STb_F4	LT_STb	F4	ETEC	ETEC_F4	***	***	***	***	***	***	***	***	***	***
2011	07 Jun 2011	Nursery (0-21 days)	diarrhea	LT_STb_F4	LT_STb	F4	ETEC	ETEC_F4	S	S	R	***	S	***	R	R	***	R
2011	06 Jun 2011	Nursery (0-21 days)	diarrhea	LT_STb_F4	LT_STb	F4	ETEC	ETEC_F4	S	S	R	***	S	***	S	R	***	R
2011	08 Jun 2011	Nursery (0-21 days)	diarrhea	STa_STb	STa_STb	*******	ETEC	ETEC	S	S	S	***	S	***	R	S	***	R
2011	01 Jun 2011	unknown	unknown	F18	*******	F18	*******	*******	***	***	***	***	***	***	***	***	***	***
2011	07 Jun 2011	Neonates (0-21 days)	diarrhea	Negative	*******	*******	*******	*******	S	S	S	***	S	***	S	R	***	S
2011	25 May 2011	Grower-Finisher (90-240 days)	diarrhea	LT_STb_F4	LT_STb	F4	ETEC	ETEC_F4	***	***	***	***	***	***	***	***	***	***
2011	15 Jun 2011	Neonates (0-21 days)	diarrhea	LT_STb_F4	LT_STb	F4	ETEC	ETEC_F4	R	S	S	***	S	***	S	R	***	R
2011	15 Jun 2011	Neonates (0-21 days)	diarrhea	LT_STb_F4	LT_STb	F4	ETEC	ETEC_F4	R	S	S	***	S	***	S	S	***	R
2011	14 Jun 2011	Nursery (0-21 days)	diarrhea	LT_STb_F4	LT_STb	F4	ETEC	ETEC_F4	S	S	S	***	S	***	S	R	***	R
2011	13 Jun 2011	Neonates (0-21 days)	diarrhea	Eae	Eae	*******	EPEC	EPEC	***	***	***	***	***	***	***	***	***	***
2011	14 Jun 2011	Nursery (0-21 days)	diarrhea	STa	STa	*******	ETEC	ETEC	S	S	S	***	S	***	S	S	***	R
2011	17 Jun 2011	unknown	diarrhea	Stx2_AIDA	Stx2	AIDA	STEC	STEC	***	***	***	***	***	***	***	***	***	***
2011	20 Jun 2011	Grower-Finisher (90-240 days)	diarrhea	LT_STb_F4	LT_STb	F4	ETEC	ETEC_F4	***	***	***	***	***	***	***	***	***	***
2011	22 Jun 2011	Neonates (0-21 days)	diarrhea	LT_STb_F4	LT_STb	F4	ETEC	ETEC_F4	S	S	R	***	S	***	S	R	***	R
2011	28 Jun 2011	Nursery (0-21 days)	diarrhea	STb	STb	*******	ETEC	ETEC	***	***	***	***	***	***	***	***	***	***
2011	22 Jun 2011	Nursery (0-21 days)	Respiratory disease	STb	STb	*******	ETEC	ETEC	***	***	***	***	***	***	***	***	***	***
2011	21 Jun 2011	Nursery (0-21 days)	Respiratory disease	F18	*******	F18	*******	*******	***	***	***	***	***	***	***	***	***	***
2011	22 Jun 2011	Nursery (0-21 days)	Respiratory disease	Stx2	Stx2	*******	STEC	STEC	R	I	S	***	S	***	R	R	***	R
2011	21 Jun 2011	Nursery (0-21 days)	Respiratory disease	F18	*******	F18	*******	*******	***	***	***	***	***	***	***	***	***	***
2011	29 Jun 2011	unknown	unknown	STa_STb	STa_STb	*******	ETEC	ETEC	***	***	***	***	***	***	***	***	***	***
2011	05 Jul 2011	Nursery (0-21 days)	Edema	LT_STb_F4	LT_STb	F4	ETEC	ETEC_F4	S	S	R	***	S	***	S	R	S	R
2011	29 Jun 2011	Nursery (0-21 days)	Edema	Eae	Eae	*******	EPEC	EPEC	***	***	***	***	***	***	***	***	***	***
2011	29 Jun 2011	Nursery (0-21 days)	Edema	STa_STb	STa_STb	*******	ETEC	ETEC	***	***	***	***	***	***	***	***	***	***
2011	28 Jun 2011	Nursery (0-21 days)	diarrhea	LT_STa_STb_F4	LT_STa_STb	F4	ETEC	ETEC_F4	S	S	R	***	S	***	S	R	***	R
2011	20 Jul 2011	Neonates (0-21 days)	diarrhea	LT_STb_F4	LT_STb	F4	ETEC	ETEC_F4	S	S	R	***	S	***	R	R	***	R
2011	29 Jul 2011	Nursery (0-21 days)	Edema	Stx2_Paa_AIDA	Stx2	Paa_AIDA	STEC	STEC	***	***	***	***	***	***	***	***	***	***
2011	21 Jul 2011	Nursery (0-21 days)	diarrhea	LT_STb_F4	LT_STb	F4	ETEC	ETEC_F4	***	***	***	***	***	***	***	***	***	***
2011	04 Aug 2011	Neonates (0-21 days)	diarrhea	STb	STb	*******	ETEC	ETEC	***	***	***	***	***	***	***	***	***	***
2011	05 Aug 2011	Nursery (0-21 days)	diarrhea	Stx2_AIDA	Stx2	AIDA	STEC	STEC	S	S	S	***	S	***	R	R	***	R
2011	05 Aug 2011	Nursery (0-21 days)	diarrhea	Stx2	Stx2	*******	STEC	STEC	***	***	***	***	***	***	***	***	***	***
2011	03 Aug 2011	Grower-Finisher (90-240 days)	diarrhea	STb	STb	*******	ETEC	ETEC	***	***	***	***	***	***	***	***	***	***
2011	09 Aug 2011	Neonates (0-21 days)	diarrhea	LT_STb_F4	LT_STb	F4	ETEC	ETEC_F4	S	S	R	***	S	***	S	R	***	R
2011	29 Jul 2011	Neonates (0-21 days)	Edema	Stx2_Paa_AIDA	Stx2	Paa_AIDA	STEC	STEC	***	***	***	***	***	***	***	***	***	***
2011	03 Aug 2011	Nursery (0-21 days)	diarrhea	LT_STb_F4	LT_STb	F4	ETEC	ETEC_F4	S	S	S	***	S	***	R	S	***	R
2011	05 Aug 2011	Nursery (0-21 days)	diarrhea	STb_EAST1_AIDA	STb	EAST1_AIDA	ETEC	ETEC	***	***	***	***	***	***	***	***	***	***
2011	04 Aug 2011	Neonates (0-21 days)	diarrhea	LT_STb_EAST1_AIDA	LT_STb	EAST1_AIDA	ETEC	ETEC	S	S	S	***	S	***	S	S	***	S
2011	10 Aug 2011	unknown	unknown	LT_STb_EAST1_AIDA_F18	LT_STb	EAST1_AIDA_F18	ETEC	ETEC_F18	***	***	***	***	***	***	***	***	***	***
2011	10 Aug 2011	unknown	unknown	LT_STb_EAST1_AIDA_F18	LT_STb	EAST1_AIDA_F18	ETEC	ETEC_F18	***	***	***	***	***	***	***	***	***	***
2011	10 Aug 2011	unknown	unknown	STa_STb	STa_STb	*******	ETEC	ETEC	***	***	***	***	***	***	***	***	***	***
2011	09 Aug 2011	unknown	unknown	LT_STb_F4	LT_STb	F4	ETEC	ETEC_F4	***	***	***	***	***	***	***	***	***	***
2011	03 Aug 2011	Grower-Finisher (90-240 days)	diarrhea	STa_F5	STa	F5	ETEC	ETEC_F5	S	S	S	***	S	***	S	I	***	S
2011	03 Aug 2011	Grower-Finisher (90-240 days)	diarrhea	STa_Stx2	STa_Stx2	*******	ETEC_STEC	ETEC_STEC	S	S	S	***	S	***	S	S	***	S
2011	11 Aug 2011	Grower-Finisher (90-240 days)	diarrhea	STa_STb	STa_STb	*******	ETEC	ETEC	***	***	***	***	***	***	***	***	***	***
2011	11 Aug 2011	Grower-Finisher (90-240 days)	diarrhea	LT_STa_STb_F4	LT_STa_STb	F4	ETEC	ETEC_F4	S	S	S	***	S	***	R	S	***	R
2011	11 Aug 2011	Grower-Finisher (90-240 days)	diarrhea	LT_STb_F4	LT_STb	F4	ETEC	ETEC_F4	S	S	S	***	S	***	R	S	***	R
2011	11 Aug 2011	Grower-Finisher (90-240 days)	diarrhea	LT_STb_Eae_F4	LT_STb_Eae	F4	ETEC_EPEC	ETEC_EPEC_F4	***	***	***	***	***	***	***	***	***	***
2011	08 Aug 2011	Nursery (0-21 days)	Edema	Stx2_AIDA	Stx2	AIDA	STEC	STEC	S	S	S	***	S	***	S	R	***	R
2011	15 Aug 2011	Nursery (0-21 days)	diarrhea	LT_STb_F4	LT_STb	F4	ETEC	ETEC_F4	R	R	S	***	S	***	R	R	***	R
2011	15 Aug 2011	Nursery (0-21 days)	diarrhea	STb_EAST1_AIDA	STb	EAST1_AIDA	ETEC	ETEC	***	***	***	***	***	***	***	***	***	***
2011	15 Aug 2011	Nursery (0-21 days)	diarrhea	LT_STb_F4	LT_STb	F4	ETEC	ETEC_F4	S	S	R	***	S	***	S	R	S	R
2011	16 Aug 2011	Nursery (0-21 days)	diarrhea	Aero_Tsh	Aero_Tsh	*******	ExPEC	ExPEC	***	***	***	***	***	***	***	***	***	***
2011	17 Aug 2011	Nursery (0-21 days)	diarrhea	LT_STb_F4	LT_STb	F4	ETEC	ETEC_F4	S	S	S	***	S	***	R	R	***	R
2011	17 Aug 2011	Grower-Finisher (90-240 days)	Problèmes gastrointestinaux	STb_EAST1_AIDA	STb	EAST1_AIDA	ETEC	ETEC	***	***	***	***	***	***	***	***	***	***
2011	24 Aug 2011	Neonates (0-21 days)	diarrhea	LT_STb	LT_STb	*******	ETEC	ETEC	S	S	S	***	R	***	R	R	***	R
2011	24 Aug 2011	Neonates (0-21 days)	diarrhea	STb	STb	*******	ETEC	ETEC	***	***	***	***	***	***	***	***	***	***
2011	16 Aug 2011	Nursery (0-21 days)	diarrhea	Aero	Aero	*******	ExPEC	ExPEC	***	***	***	***	***	***	***	***	***	***
2011	17 Aug 2011	Grower-Finisher (90-240 days)	Problèmes gastrointestinaux	STa_STb	STa_STb	*******	ETEC	ETEC	***	***	***	***	***	***	***	***	***	***
2011	17 Aug 2011	Grower-Finisher (90-240 days)	Problèmes gastrointestinaux	LT_STa_STb	LT_STa_STb	*******	ETEC	ETEC	***	***	***	***	***	***	***	***	***	***
2011	07 Sep 2011	Nursery (0-21 days)	unknown	LT_STb_F4	LT_STb	F4	ETEC	ETEC_F4	R	I	S	***	***	***	R	R	***	R
2011	06 Sep 2011	unknown	unknown	LT_STb_EAST1_AIDA_F18	LT_STb	EAST1_AIDA_F18	ETEC	ETEC_F18	***	***	***	***	***	***	***	***	***	***
2011	30 Aug 2011	Nursery (0-21 days)	diarrhea	Eae	Eae	*******	EPEC	EPEC	S	S	S	***	S	***	R	R	***	R
2011	30 Aug 2011	Nursery (0-21 days)	diarrhea	LT_STb	LT_STb	*******	ETEC	ETEC	***	***	***	***	***	***	***	***	***	***
2011	29 Aug 2011	Nursery (0-21 days)	Sudden death	STb_AIDA	STb	AIDA	ETEC	ETEC	***	***	***	***	***	***	***	***	***	***
2011	29 Aug 2011	Nursery (0-21 days)	Sudden death	LT_STb_F4	LT_STb	F4	ETEC	ETEC_F4	S	S	R	***	S	***	S	S	***	R
2011	30 Aug 2011	Grower-Finisher (90-240 days)	diarrhea	LT_STb_F4	LT_STb	F4	ETEC	ETEC_F4	R	R	S	***	S	***	R	R	***	R
2011	07 Sep 2011	Nursery (0-21 days)	unknown	Stx2_AIDA	Stx2	AIDA	STEC	STEC	R	R	R	***	S	***	R	R	***	R
2011	26 Aug 2011	Nursery (0-21 days)	diarrhea	LT_STb_Eae_F4	LT_STb_Eae	F4	ETEC_EPEC	ETEC_EPEC_F4	S	S	R	***	S	***	S	R	***	R
2011	26 Aug 2011	Nursery (0-21 days)	diarrhea	Eae	Eae	*******	EPEC	EPEC	S	S	S	***	S	***	S	S	***	R
2011	09 Sep 2011	Nursery (0-21 days)	unknown	STb_AIDA	STb	AIDA	ETEC	ETEC	***	***	***	***	***	***	***	***	***	***
2011	09 Sep 2011	Nursery (0-21 days)	unknown	LT_STb	LT_STb	*******	ETEC	ETEC	***	***	***	***	***	***	***	***	***	***
2011	16 Sep 2011	Nursery (0-21 days)	diarrhea	LT_STb_F4	LT_STb	F4	ETEC	ETEC_F4	S	S	S	***	S	***	S	S	***	R
2011	15 Sep 2011	Neonates (0-21 days)	Sudden death	LT_STb_F4	LT_STb	F4	ETEC	ETEC_F4	I	S	S	***	S	***	S	R	***	R
2011	16 Sep 2011	Neonates (0-21 days)	Sudden death	LT_STb_F4	LT_STb	F4	ETEC	ETEC_F4	S	S	S	***	S	***	S	R	***	R
2011	20 Sep 2011	unknown	diarrhea	AIDA_F18	*******	AIDA_F18	*******	*******	***	***	***	***	***	***	***	***	***	***
2011	20 Sep 2011	unknown	diarrhea	Eae	Eae	*******	EPEC	EPEC	***	***	***	***	***	***	***	***	***	***
2011	20 Sep 2011	unknown	diarrhea	LT_STb_AIDA_F18	LT_STb	AIDA_F18	ETEC	ETEC_F18	***	***	***	***	***	***	***	***	***	***
2011	22 Sep 2011	unknown	unknown	LT_STb_AIDA	LT_STb	AIDA	ETEC	ETEC	***	***	***	***	***	***	***	***	***	***
2011	19 Sep 2011	4) Adulte (plus de 240 jours)	wasting	Pfim_CNF	Pfim_CNF	*******	ExPEC	ExPEC	S	S	S	***	S	***	R	S	***	S
2011	27 Sep 2011	Nursery (0-21 days)	Sudden death	Eae	Eae	*******	EPEC	EPEC	***	***	***	***	***	***	***	***	***	***
2011	28 Sep 2011	Nursery (0-21 days)	diarrhea	LT_STb_F4	LT_STb	F4	ETEC	ETEC_F4	***	***	***	***	***	***	***	***	***	***
2011	28 Sep 2011	Nursery (0-21 days)	Sudden death	LT_STb_F4	LT_STb	F4	ETEC	ETEC_F4	R	R	S	***	R	***	R	R	***	R
2011	30 Sep 2011	Nursery (0-21 days)	Edema	Stx2	Stx2	*******	STEC	STEC	***	***	***	***	***	***	***	***	***	***
2011	28 Sep 2011	Nursery (0-21 days)	diarrhea	LT_STa_F4	LT_STa	F4	ETEC	ETEC_F4	R	R	S	***	I	***	R	R	***	R
2011	29 Sep 2011	Nursery (0-21 days)	wasting	LT_STb	LT_STb	*******	ETEC	ETEC	***	***	***	***	***	***	***	***	***	***
2011	29 Sep 2011	Nursery (0-21 days)	wasting	STb_F4	STb	F4	ETEC	ETEC_F4	S	S	S	***	S	***	S	R	***	R
2011	29 Sep 2011	Nursery (0-21 days)	wasting	STb_F4	STb	F4	ETEC	ETEC_F4	***	***	***	***	***	***	***	***	***	***
2011	29 Sep 2011	Nursery (0-21 days)	wasting	STb	STb	*******	ETEC	ETEC	***	***	***	***	***	***	***	***	***	***
2011	29 Sep 2011	Nursery (0-21 days)	wasting	LT_STb_EAST1_AIDA	LT_STb	EAST1_AIDA	ETEC	ETEC	***	***	***	***	***	***	***	***	***	***
2011	29 Sep 2011	Neonates (0-21 days)	diarrhea	STb_EAST1_AIDA	STb	EAST1_AIDA	ETEC	ETEC	***	***	***	***	***	***	***	***	***	***
2011	06 Oct 2011	Nursery (0-21 days)	diarrhea	STb_EAST1_AIDA	STb	EAST1_AIDA	ETEC	ETEC	S	S	R	***	S	***	S	S	***	R
2011	06 Oct 2011	Grower-Finisher (90-240 days)	Edema	Stx2_EAST1_F18	Stx2	EAST1_F18	STEC	STEC_F18	S	S	R	***	S	***	S	S	***	R
2011	06 Oct 2011	Grower-Finisher (90-240 days)	Edema	Stx2	Stx2	*******	STEC	STEC	***	***	***	***	***	***	***	***	***	***
2011	14 Oct 2011	Nursery (0-21 days)	diarrhea	LT_STb_F4	LT_STb	F4	ETEC	ETEC_F4	***	***	***	***	***	***	***	***	***	***
2011	14 Oct 2011	Nursery (0-21 days)	diarrhea	Negative	*******	*******	*******	*******	***	***	***	***	***	***	***	***	***	***
2011	29 Sep 2011	4) Adulte (plus de 240 jours)	Sudden death	Aero	Aero	*******	ExPEC	ExPEC	R	S	R	***	S	***	R	R	I	R
2011	14 Oct 2011	Nursery (0-21 days)	diarrhea	LT_STb_F4	LT_STb	F4	ETEC	ETEC_F4	***	***	***	***	***	***	***	***	***	***
2011	13 Oct 2011	Grower-Finisher (90-240 days)	unknown	STb_EAST1_AIDA	STb	EAST1_AIDA	ETEC	ETEC	***	***	***	***	***	***	***	***	***	***
2011	14 Oct 2011	Nursery (0-21 days)	diarrhea	LT_STa_STb_EAST1_Paa_F4	LT_STa_STb	EAST1_Paa_F4	ETEC	ETEC_F4	R	I	S	***	S	***	S	R	***	R
2011	19 Oct 2011	Nursery (0-21 days)	diarrhea	LT_STb_Stx2_EAST1_Paa	LT_STb_Stx2	EAST1_Paa	ETEC_STEC	ETEC_STEC	S	S	R	***	R	***	S	R	***	R
2011	19 Oct 2011	Nursery (0-21 days)	diarrhea	Stx2_EAST1_Paa	Stx2	EAST1_Paa	STEC	STEC	S	S	R	***	I	***	S	R	***	R
2011	18 Oct 2011	unknown	unknown	LT_STb_F4	LT_STb	F4	ETEC	ETEC_F4	***	***	***	***	***	***	***	***	***	***
2011	18 Oct 2011	unknown	unknown	STb	STb	*******	ETEC	ETEC	***	***	***	***	***	***	***	***	***	***
2011	17 Oct 2011	Grower-Finisher (90-240 days)	diarrhea	F4	*******	F4	*******	*******	***	***	***	***	***	***	***	***	***	***
2011	17 Oct 2011	Grower-Finisher (90-240 days)	diarrhea	F18	*******	F18	*******	*******	***	***	***	***	***	***	***	***	***	***
2011	18 Oct 2011	unknown	unknown	LT_STb_F4	LT_STb	F4	ETEC	ETEC_F4	***	***	***	***	***	***	***	***	***	***
2011	18 Oct 2011	unknown	unknown	STb_EAST1_AIDA	STb	EAST1_AIDA	ETEC	ETEC	***	***	***	***	***	***	***	***	***	***
2011	25 Oct 2011	Grower-Finisher (90-240 days)	unknown	LT_STb_F4	LT_STb	F4	ETEC	ETEC_F4	***	***	***	***	***	***	***	***	***	***
2011	25 Oct 2011	Nursery (0-21 days)	diarrhea	STa_STb	STa_STb	*******	ETEC	ETEC	S	S	S	***	S	***	S	R	***	R
2011	17 Oct 2011	Nursery (0-21 days)	Sudden death	STb_EAST1_AIDA	STb	EAST1_AIDA	ETEC	ETEC	***	***	***	***	***	***	***	***	***	***
2011	19 Oct 2011	Nursery (0-21 days)	wasting	STb_AIDA	STb	AIDA	ETEC	ETEC	S	S	R	***	S	***	R	R	***	R
2011	24 Oct 2011	unknown	Sudden death	Stx2	Stx2	*******	STEC	STEC	***	***	***	***	***	***	***	***	***	***
2011	24 Oct 2011	unknown	Sudden death	STb_Stx2	STb_Stx2	*******	ETEC_STEC	ETEC_STEC	***	***	***	***	***	***	***	***	***	***
2011	25 Aug 2011	Nursery (0-21 days)	diarrhea	STb_AIDA	STb	AIDA	ETEC	ETEC	***	***	***	***	***	***	***	***	***	***
2011	17 Aug 2011	unknown	unknown	LT_STb_F4	LT_STb	F4	ETEC	ETEC_F4	***	***	***	***	***	***	***	***	***	***
2011	26 Oct 2011	Nursery (0-21 days)	Edema	Stx2	Stx2	*******	STEC	STEC	***	***	***	***	***	***	***	***	***	***
2011	30 Sep 2011	Nursery (0-21 days)	Sudden death	Eae	Eae	*******	EPEC	EPEC	S	S	S	***	S	***	R	R	***	R
2011	04 Nov 2011	Nursery (0-21 days)	wasting	Eae	Eae	*******	EPEC	EPEC	S	S	S	***	S	***	S	R	***	R
2011	28 Oct 2011	Grower-Finisher (90-240 days)	Sudden death	STb_EAST1_AIDA	STb	EAST1_AIDA	ETEC	ETEC	***	***	***	***	***	***	***	***	***	***
2011	31 Oct 2011	Nursery (0-21 days)	Respiratory disease	STa_STb	STa_STb	*******	ETEC	ETEC	***	S	S	***	S	***	S	R	***	R
2011	04 Nov 2011	Nursery (0-21 days)	Respiratory disease	STb_AIDA	STb	AIDA	ETEC	ETEC	S	S	S	***	S	***	S	R	***	R
2011	10 Nov 2011	Neonates (0-21 days)	diarrhea	Eae	Eae	*******	EPEC	EPEC	***	***	***	***	***	***	***	***	***	***
2011	11 Nov 2011	Grower-Finisher (90-240 days)	diarrhea	STb_AIDA	STb	AIDA	ETEC	ETEC	***	***	***	***	***	***	***	***	***	***
2011	11 Nov 2011	Grower-Finisher (90-240 days)	diarrhea	F4	*******	F4	*******	*******	***	***	***	***	***	***	***	***	***	***
2011	11 Nov 2011	Grower-Finisher (90-240 days)	diarrhea	STb	STb	*******	ETEC	ETEC	***	***	***	***	***	***	***	***	***	***
2011	15 Nov 2011	Nursery (0-21 days)	diarrhea	Eae	Eae	*******	EPEC	EPEC	***	***	***	***	***	***	***	***	***	***
2011	16 Nov 2011	Neonates (0-21 days)	unknown	LT_STb_F4	LT_STb	F4	ETEC	ETEC_F4	S	S	S	***	S	***	S	R	***	R
2011	16 Nov 2011	Nursery (0-21 days)	diarrhea	STb_EAST1_AIDA	STb	EAST1_AIDA	ETEC	ETEC	***	***	***	***	***	***	***	***	***	***
2011	16 Nov 2011	Nursery (0-21 days)	diarrhea	Eae	Eae	*******	EPEC	EPEC	S	S	S	***	S	***	S	S	***	R
2011	16 Nov 2011	unknown	unknown	Stx2_EAST1	Stx2	EAST1	STEC	STEC	***	***	***	***	***	***	***	***	***	***
2011	16 Nov 2011	unknown	unknown	LT_STb	LT_STb	*******	ETEC	ETEC	***	***	***	***	***	***	***	***	***	***
2011	16 Nov 2011	Neonates (0-21 days)	diarrhea	STb	STb	*******	ETEC	ETEC	***	***	***	***	***	***	***	***	***	***
2011	22 Nov 2011	Nursery (0-21 days)	Sudden death	LT_STb_F4	LT_STb	F4	ETEC	ETEC_F4	S	S	S	***	S	***	S	S	***	R
2011	22 Nov 2011	Nursery (0-21 days)	Sudden death	LT_STb_F4	LT_STb	F4	ETEC	ETEC_F4	***	***	***	***	***	***	***	***	***	***
2011	22 Nov 2011	Grower-Finisher (90-240 days)	Sudden death	STb_AIDA	STb	AIDA	ETEC	ETEC	***	***	***	***	***	***	***	***	***	***
2011	22 Nov 2011	unknown	unknown	STb	STb	*******	ETEC	ETEC	***	***	***	***	***	***	***	***	***	***
2011	18 Nov 2011	Nursery (0-21 days)	Edema	Stx2_AIDA_F18	Stx2	AIDA_F18	STEC	STEC_F18	***	***	***	***	***	***	***	***	***	***
2011	17 Nov 2011	Grower-Finisher (90-240 days)	Sudden death	LT_STb	LT_STb	*******	ETEC	ETEC	S	S	S	***	S	***	R	R	***	R
2011	23 Nov 2011	Nursery (0-21 days)	Respiratory disease	STa_STb	STa_STb	*******	ETEC	ETEC	S	S	S	***	S	***	S	R	***	R
2011	23 Nov 2011	Nursery (0-21 days)	Edema	STb_EAST1_AIDA	STb	EAST1_AIDA	ETEC	ETEC	***	***	***	***	***	***	***	***	***	***
2011	28 Nov 2011	Nursery (0-21 days)	unknown	LT_STb_EAST1_F4	LT_STb	EAST1_F4	ETEC	ETEC_F4	***	***	***	***	***	***	***	***	***	***
2011	28 Nov 2011	unknown	unknown	LT_STb_EAST1_AIDA	LT_STb	EAST1_AIDA	ETEC	ETEC	***	***	***	***	***	***	***	***	***	***
2011	02 Dec 2011	Nursery (0-21 days)	unknown	STb_EAST1_AIDA	STb	EAST1_AIDA	ETEC	ETEC	***	***	***	***	***	***	***	***	***	***
2011	25 Nov 2011	Nursery (0-21 days)	diarrhea	LT_STb_F4	LT_STb	F4	ETEC	ETEC_F4	S	S	S	***	I	***	R	R	***	R
2011	25 Nov 2011	Nursery (0-21 days)	diarrhea	Stx2_AIDA_F18	Stx2	AIDA_F18	STEC	STEC_F18	S	S	S	***	R	***	R	R	***	R
2011	09 Dec 2011	Neonates (0-21 days)	diarrhea	STa_Paa_F5	STa	Paa_F5	ETEC	ETEC_F5	S	S	S	***	S	***	S	S	***	S
2011	14 Dec 2011	Nursery (0-21 days)	Signes nerveux	Tsh	Tsh	*******	ExPEC	ExPEC	***	***	***	***	***	***	***	***	***	***
2011	12 Dec 2011	Grower-Finisher (90-240 days)	diarrhea	STb_EAST1_AIDA	STb	EAST1_AIDA	ETEC	ETEC	S	S	S	***	S	***	S	S	***	R
2011	19 Dec 2011	Neonates (0-21 days)	Respiratory disease	LT_STb_F4	LT_STb	F4	ETEC	ETEC_F4	S	S	S	***	I	***	R	R	***	R
2011	19 Dec 2011	Neonates (0-21 days)	Respiratory disease	LT_STa_STb_F4	LT_STa_STb	F4	ETEC	ETEC_F4	S	S	S	***	R	***	R	R	***	R
2011	19 Dec 2011	Grower-Finisher (90-240 days)	Edema	LT_STb_Stx2_F18	LT_STb_Stx2	F18	ETEC_STEC	ETEC_STEC_F18	S	S	R	***	S	***	S	R	***	R
2011	12 Dec 2011	Grower-Finisher (90-240 days)	diarrhea	STa_STb_AIDA	STa_STb	AIDA	ETEC	ETEC	S	S	S	***	S	***	S	S	***	R
2011	12 Dec 2011	Grower-Finisher (90-240 days)	diarrhea	STb_EAST1_AIDA	STb	EAST1_AIDA	ETEC	ETEC	***	***	***	***	***	***	***	***	***	***
2011	15 Dec 2011	unknown	unknown	LT_STb_F4	LT_STb	F4	ETEC	ETEC_F4	***	***	***	***	***	***	***	***	***	***
2011	15 Dec 2011	unknown	unknown	STb_EAST1_AIDA	STb	EAST1_AIDA	ETEC	ETEC	***	***	***	***	***	***	***	***	***	***
2011	15 Dec 2011	unknown	unknown	LT_STb_F4_F18	LT_STb	F4_F18	ETEC	ETEC_F4_F18	***	***	***	***	***	***	***	***	***	***
2012	02 Nov 2012	Nursery (0-21 days)	Sudden death	STa	STa	*******	ETEC	ETEC	***	***	***	***	***	***	***	***	***	***
2012	09 Feb 2012	Nursery (0-21 days)	diarrhea	STb_EAST1_AIDA	STb	EAST1_AIDA	ETEC	ETEC	***	***	***	***	***	***	***	***	***	***
2012	09 Feb 2012	Nursery (0-21 days)	diarrhea	STb_EAST1_AIDA	STb	EAST1_AIDA	ETEC	ETEC	***	***	***	***	***	***	***	***	***	***
2012	08 Feb 2012	Nursery (0-21 days)	unknown	STb_EAST1_AIDA	STb	EAST1_AIDA	ETEC	ETEC	***	***	***	***	***	***	***	***	***	***
2012	08 Feb 2012	Nursery (0-21 days)	unknown	STb_EAST1_AIDA	STb	EAST1_AIDA	ETEC	ETEC	***	***	***	***	***	***	***	***	***	***
2012	08 Feb 2012	Nursery (0-21 days)	unknown	LT_F4	LT	F4	ETEC	ETEC_F4	***	***	***	***	***	***	***	***	***	***
2012	07 Feb 2012	Nursery (0-21 days)	Sudden death	STa_STb	STa_STb	*******	ETEC	ETEC	***	***	***	***	***	***	***	***	***	***
2012	30 Jan 2012	Nursery (0-21 days)	Respiratory disease	STb_EAST1_AIDA	STb	EAST1_AIDA	ETEC	ETEC	S	S	S	***	S	***	S	S	***	R
2012	03 Feb 2012	Nursery (0-21 days)	diarrhea	LT_STb	LT_STb	*******	ETEC	ETEC	***	***	***	***	***	***	***	***	***	***
2012	03 Feb 2012	Nursery (0-21 days)	diarrhea	LT_STb	LT_STb	*******	ETEC	ETEC	***	***	***	***	***	***	***	***	***	***
2012	26 Jan 2012	Nursery (0-21 days)	diarrhea	STb_EAST1_AIDA	STb	EAST1_AIDA	ETEC	ETEC	***	***	***	***	***	***	***	***	***	***
2012	01 Feb 2012	Nursery (0-21 days)	Sudden death	Eae	Eae	*******	EPEC	EPEC	***	***	***	***	***	***	***	***	***	***
2012	09 Feb 2012	Nursery (0-21 days)	diarrhea	STa_STb	STa_STb	*******	ETEC	ETEC	S	S	S	***	S	***	R	R	***	R
2012	02 Feb 2012	Nursery (0-21 days)	unknown	STb_EAST1_AIDA	STb	EAST1_AIDA	ETEC	ETEC	R	I	S	***	S	***	S	S	***	R
2012	02 Feb 2012	Nursery (0-21 days)	unknown	Eae	Eae	*******	EPEC	EPEC	S	S	S	***	S	***	S	S	***	R
2012	29 Feb 2012	Nursery (0-21 days)	Respiratory disease	Stx2_AIDA_F18	Stx2	AIDA_F18	STEC	STEC_F18	R	R	I	***	S	***	R	S	***	R
2012	27 Feb 2012	Nursery (0-21 days)	diarrhea	LT_STb_F4	LT_STb	F4	ETEC	ETEC_F4	S	S	I	***	S	***	S	R	***	R
2012	06 Mar 2012	Nursery (0-21 days)	diarrhea	LT_STb_F4	LT_STb	F4	ETEC	ETEC_F4	S	S	S	***	S	***	R	S	***	R
2012	06 Mar 2012	Nursery (0-21 days)	diarrhea	STb_EAST1_AIDA	STb	EAST1_AIDA	ETEC	ETEC	***	***	***	***	***	***	***	***	***	***
2012	06 Mar 2012	unknown	unknown	Eae	Eae	*******	EPEC	EPEC	***	***	***	***	***	***	***	***	***	***
2012	17 Feb 2012	Nursery (0-21 days)	diarrhea	LT_STa_STb_Aero_EAST1_Paa_F4	LT_STa_STb_Aero	EAST1_Paa_F4	ETEC_ExPEC	ETEC_ExPEC_F4	***	***	***	***	***	***	***	***	***	***
2012	24 Feb 2012	Nursery (0-21 days)	Sudden death	STb_EAST1_AIDA	STb	EAST1_AIDA	ETEC	ETEC	***	***	***	***	***	***	***	***	***	***
2012	21 Feb 2012	Nursery (0-21 days)	diarrhea	AIDA_F18	*******	AIDA_F18	*******	*******	***	***	***	***	***	***	***	***	***	***
2012	21 Feb 2012	Nursery (0-21 days)	diarrhea	STa_STb	STa_STb	*******	ETEC	ETEC	***	***	***	***	***	***	***	***	***	***
2012	20 Feb 2012	Nursery (0-21 days)	diarrhea	LT_STb_F4	LT_STb	F4	ETEC	ETEC_F4	***	***	***	***	***	***	***	***	***	***
2012	20 Feb 2012	Nursery (0-21 days)	diarrhea	LT_STb_F4	LT_STb	F4	ETEC	ETEC_F4	***	***	***	***	***	***	***	***	***	***
2012	20 Feb 2012	Nursery (0-21 days)	diarrhea	STa_STb	STa_STb	*******	ETEC	ETEC	***	***	***	***	***	***	***	***	***	***
2012	20 Feb 2012	Nursery (0-21 days)	diarrhea	LT_STb_F4	LT_STb	F4	ETEC	ETEC_F4	S	S	S	***	S	***	S	R	***	R
2012	15 Feb 2012	Grower-Finisher (90-240 days)	diarrhea	STb_Stx2_F4	STb_Stx2	F4	ETEC_STEC	ETEC_STEC_F4	***	***	***	***	***	***	***	***	***	***
2012	15 Feb 2012	Grower-Finisher (90-240 days)	diarrhea	Stx2	Stx2	*******	STEC	STEC	***	***	***	***	***	***	***	***	***	***
2012	20 Feb 2012	Grower-Finisher (90-240 days)	Sudden death	Eae	Eae	*******	EPEC	EPEC	***	***	***	***	***	***	***	***	***	***
2012	16 Feb 2012	Nursery (0-21 days)	Sudden death	Pfim	Pfim	*******	ExPEC	ExPEC	***	***	***	***	***	***	***	***	***	***
2012	20 Feb 2012	Nursery (0-21 days)	Sudden death	STa	STa	*******	ETEC	ETEC	***	***	***	***	***	***	***	***	***	***
2012	01 Mar 2012	Grower-Finisher (90-240 days)	diarrhea	Eae	Eae	*******	EPEC	EPEC	S	S	S	***	S	***	S	S	***	R
2012	07 Mar 2012	Nursery (0-21 days)	wasting	LT_STb_F4	LT_STb	F4	ETEC	ETEC_F4	S	S	S	***	S	***	R	R	***	R
2012	07 Mar 2012	4) Adulte (plus de 240 jours)	Sudden death	Tsh	Tsh	*******	ExPEC	ExPEC	S	S	S	***	S	***	S	S	S	R
2012	15 Mar 2012	Neonates (0-21 days)	Sudden death	LT_STb_EAST1_Tsh_F4	LT_STb_Tsh	EAST1_F4	ETEC_ExPEC	ETEC_ExPEC_F4	S	S	S	***	S	***	S	R	***	R
2012	20 May 2012	Neonates (0-21 days)	diarrhea	STa_Paa_F5	STa	Paa_F5	ETEC	ETEC_F5	S	S	S	***	S	***	S	R	***	R
2012	15 Mar 2012	unknown	unknown	Stx2_EAST1_Paa_F18	Stx2	EAST1_Paa_F18	STEC	STEC_F18	***	***	***	***	***	***	***	***	***	***
2012	15 Mar 2012	unknown	unknown	Eae	Eae	*******	EPEC	EPEC	***	***	***	***	***	***	***	***	***	***
2012	23 Mar 2012	Nursery (0-21 days)	wasting	LT_STb_F4	LT_STb	F4	ETEC	ETEC_F4	S	S	S	***	R	***	R	R	***	R
2012	13 Mar 2012	Grower-Finisher (90-240 days)	Sudden death	LT_STb_F4	LT_STb	F4	ETEC	ETEC_F4	S	S	S	***	S	***	S	R	***	R
2012	27 Mar 2012	Nursery (0-21 days)	diarrhea	STb_AIDA	STb	AIDA	ETEC	ETEC	***	***	***	***	***	***	***	***	***	***
2012	27 Mar 2012	Nursery (0-21 days)	diarrhea	STb_AIDA	STb	AIDA	ETEC	ETEC	***	***	***	***	***	***	***	***	***	***
2012	28 Mar 2012	Nursery (0-21 days)	diarrhea	STa_STb	STa_STb	*******	ETEC	ETEC	***	***	***	***	***	***	***	***	***	***
2012	28 Mar 2012	Nursery (0-21 days)	diarrhea	STa_STb	STa_STb	*******	ETEC	ETEC	***	***	***	***	***	***	***	***	***	***
2012	28 Mar 2012	Nursery (0-21 days)	diarrhea	LT_STb_F4	LT_STb	F4	ETEC	ETEC_F4	R	R	R	***	S	***	S	R	***	R
2012	05 Apr 2012	Nursery (0-21 days)	diarrhea	Eae	Eae	*******	EPEC	EPEC	S	S	S	***	S	***	R	R	***	R
2012	12 Apr 2012	Nursery (0-21 days)	Sudden death	Eae	Eae	*******	EPEC	EPEC	S	S	I	***	S	***	R	R	I	R
2012	04 Apr 2012	Nursery (0-21 days)	wasting	Stx2e	*******	*******	*******	*******	***	***	***	***	***	***	***	***	***	***
2012	11 Apr 2012	Grower-Finisher (90-240 days)	diarrhea	Stx2_AIDA	Stx2	AIDA	STEC	STEC	***	***	***	***	***	***	***	***	***	***
2012	13 Apr 2012	Nursery (0-21 days)	Signes nerveux	Stx2_AIDA_F18	Stx2	AIDA_F18	STEC	STEC_F18	S	S	R	***	S	***	R	R	***	R
2012	02 Apr 2012	Neonates (0-21 days)	unknown	LT_STb_F4	LT_STb	F4	ETEC	ETEC_F4	***	***	***	***	***	***	***	***	***	***
2012	02 Apr 2012	Neonates (0-21 days)	unknown	LT_STb_F4	LT_STb	F4	ETEC	ETEC_F4	S	S	I	***	S	***	R	R	***	S
2012	24 Apr 2012	unknown	diarrhea	Eae_AIDA	Eae	AIDA	EPEC	EPEC	***	***	***	***	***	***	***	***	***	***
2012	24 Apr 2012	Grower-Finisher (90-240 days)	Sudden death	LT_STb_F4	LT_STb	F4	ETEC	ETEC_F4	S	S	I	***	S	***	R	R	***	R
2012	16 Apr 2012	Grower-Finisher (90-240 days)	Sudden death	Aero_Tsh	Aero_Tsh	*******	ExPEC	ExPEC	***	***	***	***	***	***	***	***	***	***
2012	10 May 2012	Nursery (0-21 days)	Sudden death	STa	STa	*******	ETEC	ETEC	***	***	***	***	***	***	***	***	***	***
2012	11 May 2012	Neonates (0-21 days)	diarrhea	STb	STb	*******	ETEC	ETEC	***	***	***	***	***	***	***	***	***	***
2012	30 Apr 2012	Nursery (0-21 days)	Edema	Stx2_AIDA_F18	Stx2	AIDA_F18	STEC	STEC_F18	***	***	***	***	***	***	***	***	***	***
2012	26 Apr 2012	Nursery (0-21 days)	Sudden death	STb	STb	*******	ETEC	ETEC	***	***	***	***	***	***	***	***	***	***
2012	07 May 2012	Grower-Finisher (90-240 days)	Sudden death	STb	STb	*******	ETEC	ETEC	***	***	***	***	***	***	***	***	***	***
2012	03 Apr 2012	Nursery (0-21 days)	diarrhea	STa	STa	*******	ETEC	ETEC	***	***	***	***	***	***	***	***	***	***
2012	24 May 2012	Nursery (0-21 days)	diarrhea	LT_STb_F4	LT_STb	F4	ETEC	ETEC_F4	S	S	S	***	S	***	R	R	***	R
2012	24 May 2012	Nursery (0-21 days)	diarrhea	Stx2_AIDA_F18	Stx2	AIDA_F18	STEC	STEC_F18	S	S	S	***	S	***	S	R	***	R
2012	18 May 2012	Nursery (0-21 days)	Sudden death	Stx2_EAST1_AIDA_F18	Stx2	EAST1_AIDA_F18	STEC	STEC_F18	S	S	S	***	S	***	R	R	***	R
2012	11 May 2012	unknown	unknown	STb_Pfim_CNF	STb_Pfim_CNF	*******	ETEC_ExPEC	ETEC_ExPEC	***	***	***	***	***	***	***	***	***	***
2012	14 May 2012	Grower-Finisher (90-240 days)	unknown	Pfim_CNF	Pfim_CNF	*******	ExPEC	ExPEC	***	***	***	***	***	***	***	***	***	***
2012	14 May 2012	Grower-Finisher (90-240 days)	unknown	Pfim	Pfim	*******	ExPEC	ExPEC	***	***	***	***	***	***	***	***	***	***
2012	14 May 2012	Grower-Finisher (90-240 days)	unknown	STb_EAST1_AIDA	STb	EAST1_AIDA	ETEC	ETEC	***	***	***	***	***	***	***	***	***	***
2012	16 May 2012	unknown	unknown	LT_STb_Eae_F4	LT_STb_Eae	F4	ETEC_EPEC	ETEC_EPEC_F4	***	***	***	***	***	***	***	***	***	***
2012	16 May 2012	Nursery (0-21 days)	unknown	LT_F4	LT	F4	ETEC	ETEC_F4	***	***	***	***	***	***	***	***	***	***
2012	09 May 2012	Grower-Finisher (90-240 days)	Edema	LT_STb_F4	LT_STb	F4	ETEC	ETEC_F4	S	S	S	***	S	***	S	R	***	R
2012	24 May 2012	Nursery (0-21 days)	diarrhea	Stx2_AIDA_F18	Stx2	AIDA_F18	STEC	STEC_F18	S	S	S	***	S	***	S	R	***	R
2012	13 Apr 2012	Grower-Finisher (90-240 days)	Sudden death	Aero_Tsh	Aero_Tsh	*******	ExPEC	ExPEC	S	S	R	***	S	***	R	R	***	R
2012	23 May 2012	unknown	unknown	STa	STa	*******	ETEC	ETEC	***	***	***	***	***	***	***	***	***	***
2012	30 May 2012	Grower-Finisher (90-240 days)	Sudden death	F18	*******	F18	*******	*******	***	***	***	***	***	***	***	***	***	***
2012	31 May 2012	Grower-Finisher (90-240 days)	diarrhea	LT_STb_F4	LT_STb	F4	ETEC	ETEC_F4	S	S	S	***	S	***	S	R	***	R
2012	16 May 2012	Nursery (0-21 days)	diarrhea	Stx2	Stx2	*******	STEC	STEC	S	S	S	***	S	***	S	R	***	R
2012	16 May 2012	Nursery (0-21 days)	diarrhea	STb_F4	STb	F4	ETEC	ETEC_F4	S	S	R	***	S	***	S	R	***	R
2012	06 Jun 2012	Nursery (0-21 days)	diarrhea	LT_STb_F4	LT_STb	F4	ETEC	ETEC_F4	R	R	S	***	R	***	R	R	***	R
2012	06 Jun 2012	Nursery (0-21 days)	diarrhea	LT_STb_F4	LT_STb	F4	ETEC	ETEC_F4	R	R	S	***	***	***	R	R	***	R
2012	06 Jun 2012	Nursery (0-21 days)	diarrhea	Stx2_AIDA_F18	Stx2	AIDA_F18	STEC	STEC_F18	R	R	I	***	S	***	R	S	***	R
2012	07 Jun 2012	Nursery (0-21 days)	Edema	Stx2_EAST1_AIDA_F18	Stx2	EAST1_AIDA_F18	STEC	STEC_F18	S	S	S	***	S	***	R	R	***	R
2012	07 Jun 2012	Nursery (0-21 days)	Edema	Eae	Eae	*******	EPEC	EPEC	***	***	***	***	***	***	***	***	***	***
2012	08 Jun 2012	Neonates (0-21 days)	diarrhea	Pfim	Pfim	*******	ExPEC	ExPEC	S	S	S	***	S	***	R	R	***	R
2012	08 Jun 2012	Neonates (0-21 days)	Sudden death	Aero	Aero	*******	ExPEC	ExPEC	***	S	S	***	S	***	S	I	S	R
2012	22 Jun 2012	Nursery (0-21 days)	diarrhea	Eae	Eae	*******	EPEC	EPEC	S	S	R	***	S	***	S	S	***	S
2012	29 Jun 2012	Neonates (0-21 days)	diarrhea	STb	STb	*******	ETEC	ETEC	***	***	***	***	***	***	***	***	***	***
2012	20 Jun 2012	Grower-Finisher (90-240 days)	Sudden death	STa_F5	STa	F5	ETEC	ETEC_F5	S	S	R	***	S	***	S	S	***	R
2012	20 Jun 2012	Grower-Finisher (90-240 days)	Sudden death	STa	STa	*******	ETEC	ETEC	***	***	***	***	***	***	***	***	***	***
2012	27 Jun 2012	Nursery (0-21 days)	diarrhea	STb	STb	*******	ETEC	ETEC	***	***	***	***	***	***	***	***	***	***
2012	19 Jun 2012	Nursery (0-21 days)	diarrhea	STb_AIDA	STb	AIDA	ETEC	ETEC	***	***	***	***	***	***	***	***	***	***
2012	19 Jun 2012	Nursery (0-21 days)	diarrhea	STb_F4	STb	F4	ETEC	ETEC_F4	S	S	R	***	S	***	S	S	***	R
2012	06 Jul 2012	Grower-Finisher (90-240 days)	diarrhea	LT_STb_F4	LT_STb	F4	ETEC	ETEC_F4	***	***	***	***	***	***	***	***	***	***
2012	06 Jul 2012	Grower-Finisher (90-240 days)	diarrhea	STa	STa	*******	ETEC	ETEC	***	***	***	***	***	***	***	***	***	***
2012	06 Jul 2012	Grower-Finisher (90-240 days)	diarrhea	LT_STb_F4	LT_STb	F4	ETEC	ETEC_F4	S	S	S	***	S	***	R	S	***	R
2012	06 Jul 2012	Grower-Finisher (90-240 days)	diarrhea	STa	STa	*******	ETEC	ETEC	***	***	***	***	***	***	***	***	***	***
2012	05 Jul 2012	Grower-Finisher (90-240 days)	diarrhea	Stx2	Stx2	*******	STEC	STEC	***	***	***	***	***	***	***	***	***	***
2012	04 Jul 2012	Nursery (0-21 days)	Edema	Stx2_Eae_Paa_AIDA	Stx2_Eae	Paa_AIDA	STEC_EPEC	STEC_EPEC	S	S	R	***	S	***	R	R	***	R
2012	04 Jul 2012	Nursery (0-21 days)	Edema	Eae	Eae	*******	EPEC	EPEC	***	***	***	***	***	***	***	***	***	***
2012	06 Jul 2012	Nursery (0-21 days)	wasting	LT_STb_F4	LT_STb	F4	ETEC	ETEC_F4	S	S	S	***	S	***	R	S	***	R
2012	06 Jul 2012	Nursery (0-21 days)	wasting	LT	LT	*******	ETEC	ETEC	S	S	S	***	S	***	R	S	S	R
2012	10 Jul 2012	Grower-Finisher (90-240 days)	wasting	Eae	Eae	*******	EPEC	EPEC	S	S	R	***	S	***	S	I	***	R
2012	10 Jul 2012	Grower-Finisher (90-240 days)	wasting	STb	STb	*******	ETEC	ETEC	S	S	S	***	S	***	S	S	***	R
2012	17 Jul 2012	Nursery (0-21 days)	diarrhea	LT_STb	LT_STb	*******	ETEC	ETEC	***	***	***	***	***	***	***	***	***	***
2012	17 Jul 2012	Nursery (0-21 days)	diarrhea	STb	STb	*******	ETEC	ETEC	***	***	***	***	***	***	***	***	***	***
2012	28 Jun 2012	Nursery (0-21 days)	Respiratory disease	F18	*******	F18	*******	*******	***	***	***	***	***	***	***	***	***	***
2012	26 Jun 2012	Grower-Finisher (90-240 days)	Sudden death	Eae	Eae	*******	EPEC	EPEC	***	***	***	***	***	***	***	***	***	***
2012	13 Aug 2012	Nursery (0-21 days)	unknown	F18	*******	F18	*******	*******	***	***	***	***	***	***	***	***	***	***
2012	13 Aug 2012	Nursery (0-21 days)	unknown	LT_STb	LT_STb	*******	ETEC	ETEC	***	***	***	***	***	***	***	***	***	***
2012	17 Aug 2012	Nursery (0-21 days)	diarrhea	STb	STb	*******	ETEC	ETEC	***	***	***	***	***	***	***	***	***	***
2012	17 Aug 2012	Nursery (0-21 days)	diarrhea	LT_STb_F4	LT_STb	F4	ETEC	ETEC_F4	S	S	S	***	R	***	R	R	***	R
2012	26 Jul 2012	unknown	unknown	LT_STb_Stx2_EAST1_AIDA	LT_STb_Stx2	EAST1_AIDA	ETEC_STEC	ETEC_STEC	***	***	***	***	***	***	***	***	***	***
2012	27 Jul 2012	Nursery (0-21 days)	diarrhea	LT_STb_Stx2	LT_STb_Stx2	*******	ETEC_STEC	ETEC_STEC	***	***	***	***	***	***	***	***	***	***
2012	16 Aug 2012	Nursery (0-21 days)	Edema	LT_F4	LT	F4	ETEC	ETEC_F4	***	R	S	***	I	***	R	R	***	R
2012	16 Aug 2012	Nursery (0-21 days)	Edema	Stx2_AIDA	Stx2	AIDA	STEC	STEC	R	R	R	***	S	***	R	S	***	R
2012	15 Aug 2012	Nursery (0-21 days)	Edema	STb	STb	*******	ETEC	ETEC	***	***	***	***	***	***	***	***	***	***
2012	18 Aug 2012	Nursery (0-21 days)	diarrhea	LT_STb	LT_STb	*******	ETEC	ETEC	R	R	I	***	S	***	S	R	***	R
2012	19 Jul 2012	Grower-Finisher (90-240 days)	Sudden death	Stx2_AIDA	Stx2	AIDA	STEC	STEC	S	S	S	***	R	***	S	R	***	R
2012	21 Aug 2012	Nursery (0-21 days)	Edema	Stx2_AIDA	Stx2	AIDA	STEC	STEC	S	S	S	***	R	***	S	R	***	R
2012	23 Aug 2012	Nursery (0-21 days)	Edema	Stx2_AIDA	Stx2	AIDA	STEC	STEC	S	S	R	***	S	***	R	R	***	R
2012	31 Aug 2012	Nursery (0-21 days)	Edema	Stx2_EAST1_AIDA	Stx2	EAST1_AIDA	STEC	STEC	S	S	R	***	R	***	R	R	***	R
2012	11 Sep 2012	Nursery (0-21 days)	Sudden death	Stx2_AIDA	Stx2	AIDA	STEC	STEC	R	R	R	***	S	***	R	R	***	R
2012	08 Aug 2012	Nursery (0-21 days)	Respiratory disease	STa	STa	*******	ETEC	ETEC	***	***	***	***	***	***	***	***	***	***
2012	08 Aug 2012	Nursery (0-21 days)	Respiratory disease	Pfim_Aero_F4	Pfim_Aero	F4	ExPEC	ExPEC_F4	***	***	***	***	***	***	***	***	***	***
2012	08 Aug 2012	Nursery (0-21 days)	Respiratory disease	Stx2	Stx2	*******	STEC	STEC	***	***	***	***	***	***	***	***	***	***
2012	23 Aug 2012	Nursery (0-21 days)	diarrhea	LT_STb_F4	LT_STb	F4	ETEC	ETEC_F4	S	S	S	***	S	***	S	R	***	R
2012	27 Jul 2012	Nursery (0-21 days)	unknown	LT_STa_STb_F4	LT_STa_STb	F4	ETEC	ETEC_F4	***	***	***	***	***	***	***	***	***	***
2012	27 Jul 2012	Nursery (0-21 days)	unknown	STa	STa	*******	ETEC	ETEC	***	***	***	***	***	***	***	***	***	***
2012	27 Jul 2012	Nursery (0-21 days)	unknown	LT_STb_F4	LT_STb	F4	ETEC	ETEC_F4	***	***	***	***	***	***	***	***	***	***
2012	25 May 2012	Nursery (0-21 days)	Signes nerveux	STb_Pfim_CNF	STb_Pfim_CNF	*******	ETEC_ExPEC	ETEC_ExPEC	***	***	***	***	***	***	***	***	***	***
2012	09 Jul 2012	Grower-Finisher (90-240 days)	Sudden death	Pfim_CNF_Aero	Pfim_CNF_Aero	*******	ExPEC	ExPEC	***	***	***	***	***	***	***	***	***	***
2012	09 Jul 2012	Grower-Finisher (90-240 days)	Sudden death	Pfim_CNF	Pfim_CNF	*******	ExPEC	ExPEC	***	***	***	***	***	***	***	***	***	***
2012	09 Jul 2012	Grower-Finisher (90-240 days)	Sudden death	Pfim_Aero	Pfim_Aero	*******	ExPEC	ExPEC	***	***	***	***	***	***	***	***	***	***
2012	31 Aug 2012	Nursery (0-21 days)	diarrhea	LT_STb	LT_STb	*******	ETEC	ETEC	***	***	***	***	***	***	***	***	***	***
2012	31 Aug 2012	Nursery (0-21 days)	Signes nerveux	STb	STb	*******	ETEC	ETEC	R	R	S	***	S	***	S	R	***	R
2012	07 Sep 2012	Nursery (0-21 days)	unknown	LT_F4	LT	F4	ETEC	ETEC_F4	***	***	***	***	***	***	***	***	***	***
2012	14 Sep 2012	Neonates (0-21 days)	diarrhea	LT_STb_F4	LT_STb	F4	ETEC	ETEC_F4	***	***	***	***	***	***	***	***	***	***
2012	14 Sep 2012	Neonates (0-21 days)	diarrhea	STb	STb	*******	ETEC	ETEC	***	***	***	***	***	***	***	***	***	***
2012	13 Sep 2012	Nursery (0-21 days)	unknown	LT_STb	LT_STb	*******	ETEC	ETEC	***	***	***	***	***	***	***	***	***	***
2012	14 Sep 2012	Nursery (0-21 days)	diarrhea	STa	STa	*******	ETEC	ETEC	***	***	***	***	***	***	***	***	***	***
2012	14 Sep 2012	Nursery (0-21 days)	diarrhea	LT_STb_F4	LT_STb	F4	ETEC	ETEC_F4	***	***	***	***	***	***	***	***	***	***
2012	19 Sep 2012	unknown	unknown	STb	STb	*******	ETEC	ETEC	***	***	***	***	***	***	***	***	***	***
2012	14 Sep 2012	Nursery (0-21 days)	unknown	F4	*******	F4	*******	*******	***	***	***	***	***	***	***	***	***	***
2012	17 Sep 2012	Nursery (0-21 days)	unknown	STb	STb	*******	ETEC	ETEC	***	***	***	***	***	***	***	***	***	***
2012	17 Sep 2012	Nursery (0-21 days)	unknown	F4	*******	F4	*******	*******	***	***	***	***	***	***	***	***	***	***
2012	17 Sep 2012	Nursery (0-21 days)	Problèmes généralisés graves	Aero	Aero	*******	ExPEC	ExPEC	R	R	R	***	R	***	R	R	R	R
2012	17 Sep 2012	Nursery (0-21 days)	Problèmes généralisés graves	STb	STb	*******	ETEC	ETEC	R	S	R	***	S	***	R	S	***	R
2012	17 Sep 2012	Nursery (0-21 days)	Problèmes généralisés graves	Stx2	Stx2	*******	STEC	STEC	S	S	S	***	S	***	R	R	***	R
2012	17 Sep 2012	Nursery (0-21 days)	Problèmes généralisés graves	Eae	Eae	*******	EPEC	EPEC	***	***	***	***	***	***	***	***	***	***
2012	22 Sep 2012	unknown	unknown	LT_F4	LT	F4	ETEC	ETEC_F4	***	***	***	***	***	***	***	***	***	***
2012	19 Sep 2012	Neonates (0-21 days)	wasting	LT_F4	LT	F4	ETEC	ETEC_F4	S	S	S	***	S	***	S	S	S	S
2012	25 Sep 2012	unknown	unknown	STb	STb	*******	ETEC	ETEC	***	***	***	***	***	***	***	***	***	***
2012	25 Sep 2012	Nursery (0-21 days)	Respiratory disease	Stx2	Stx2	*******	STEC	STEC	***	***	***	***	***	***	***	***	***	***
2012	25 Sep 2012	Nursery (0-21 days)	diarrhea	Stx2_EAST1_AIDA	Stx2	EAST1_AIDA	STEC	STEC	S	S	S	***	S	***	R	R	***	R
2012	28 Sep 2012	Nursery (0-21 days)	diarrhea	LT_STb_F4	LT_STb	F4	ETEC	ETEC_F4	R	S	I	***	S	***	R	R	***	R
2012	27 Sep 2012	Nursery (0-21 days)	Signes nerveux	STb	STb	*******	ETEC	ETEC	***	***	***	***	***	***	***	***	***	***
2012	27 Sep 2012	Nursery (0-21 days)	Signes nerveux	LT_STb_F4	LT_STb	F4	ETEC	ETEC_F4	S	S	S	***	S	***	R	S	***	R
2012	12 Oct 2012	unknown	unknown	LT_STb_Eae_F18	LT_STb_Eae	F18	ETEC_EPEC	ETEC_EPEC_F18	***	***	***	***	***	***	***	***	***	***
2012	12 Oct 2012	unknown	unknown	STa_STb	STa_STb	*******	ETEC	ETEC	***	***	***	***	***	***	***	***	***	***
2012	03 Oct 2012	Nursery (0-21 days)	Signes nerveux	STa_STb	STa_STb	*******	ETEC	ETEC	***	***	***	***	***	***	***	***	***	***
2012	19 Sep 2012	Neonates (0-21 days)	wasting	Pfim_Aero	Pfim_Aero	*******	ExPEC	ExPEC	***	***	***	***	***	***	***	***	***	***
2012	10 Oct 2012	Grower-Finisher (90-240 days)	Edema	Stx2_EAST1_AIDA	Stx2	EAST1_AIDA	STEC	STEC	S	S	S	***	S	***	I	S	***	S
2012	19 Oct 2012	Nursery (0-21 days)	diarrhea	STa	STa	*******	ETEC	ETEC	***	***	***	***	***	***	***	***	***	***
2012	19 Oct 2012	Nursery (0-21 days)	diarrhea	Stx2_AIDA	Stx2	AIDA	STEC	STEC	S	S	R	***	S	***	R	R	***	R
2012	16 Oct 2012	Nursery (0-21 days)	Edema	Stx2_AIDA	Stx2	AIDA	STEC	STEC	S	S	S	***	S	***	S	R	***	R
2012	23 Oct 2012	Nursery (0-21 days)	Problèmes musculosquelettiques	STb	STb	*******	ETEC	ETEC	***	***	***	***	***	***	***	***	***	***
2012	16 Nov 2012	Nursery (0-21 days)	Sudden death	F18	*******	F18	*******	*******	S	S	S	***	S	***	S	R	***	R
2012	09 Oct 2012	Nursery (0-21 days)	Edema	Eae	Eae	*******	EPEC	EPEC	***	***	***	***	***	***	***	***	***	***
2012	12 Oct 2012	Nursery (0-21 days)	diarrhea	LT_STb_F4	LT_STb	F4	ETEC	ETEC_F4	S	S	S	***	S	***	R	R	***	R
2012	23 Oct 2012	Nursery (0-21 days)	diarrhea	STb	STb	*******	ETEC	ETEC	***	***	***	***	***	***	***	***	***	***
2012	23 Oct 2012	Nursery (0-21 days)	diarrhea	Eae	Eae	*******	EPEC	EPEC	***	***	***	***	***	***	***	***	***	***
2012	24 Oct 2012	Nursery (0-21 days)	Edema	Stx2_EAST1_AIDA	Stx2	EAST1_AIDA	STEC	STEC	***	***	***	***	***	***	***	***	***	***
2012	19 Oct 2012	Nursery (0-21 days)	diarrhea	Stx2	Stx2	*******	STEC	STEC	***	***	***	***	***	***	***	***	***	***
2012	25 Oct 2012	Nursery (0-21 days)	Edema	STb	STb	*******	ETEC	ETEC	***	***	***	***	***	***	***	***	***	***
2012	02 Nov 2012	Nursery (0-21 days)	Sudden death	LT_STb_F4	LT_STb	F4	ETEC	ETEC_F4	S	S	S	***	S	***	R	R	***	R
2012	02 Nov 2012	Nursery (0-21 days)	Sudden death	Eae	Eae	*******	EPEC	EPEC	***	***	***	***	***	***	***	***	***	***
2012	09 Nov 2012	Neonates (0-21 days)	diarrhea	Pfim_CNF	Pfim_CNF	*******	ExPEC	ExPEC	***	***	***	***	***	***	***	***	***	***
2012	31 Oct 2012	Nursery (0-21 days)	diarrhea	Aero	Aero	*******	ExPEC	ExPEC	R	R	S	***	S	***	S	R	***	R
2012	26 Nov 2012	Nursery (0-21 days)	Respiratory disease	STb	STb	*******	ETEC	ETEC	***	***	***	***	***	***	***	***	***	***
2012	19 Nov 2012	Nursery (0-21 days)	diarrhea	STb	STb	*******	ETEC	ETEC	***	***	***	***	***	***	***	***	***	***
2012	19 Nov 2012	Nursery (0-21 days)	diarrhea	Eae	Eae	*******	EPEC	EPEC	***	***	***	***	***	***	***	***	***	***
2012	29 Nov 2012	Nursery (0-21 days)	Sudden death	LT_STb_F4	LT_STb	F4	ETEC	ETEC_F4	***	***	***	***	***	***	***	***	***	***
2012	19 Nov 2012	Nursery (0-21 days)	diarrhea	STb	STb	*******	ETEC	ETEC	***	***	***	***	***	***	***	***	***	***
2012	09 Nov 2012	Nursery (0-21 days)	diarrhea	Pfim_CNF	Pfim_CNF	*******	ExPEC	ExPEC	***	***	***	***	***	***	***	***	***	***
2012	09 Nov 2012	Nursery (0-21 days)	diarrhea	STb	STb	*******	ETEC	ETEC	***	***	***	***	***	***	***	***	***	***
2012	13 Nov 2012	unknown	unknown	Stx2	Stx2	*******	STEC	STEC	***	***	***	***	***	***	***	***	***	***
2012	06 Nov 2012	Grower-Finisher (90-240 days)	Sudden death	STb_Eae	STb_Eae	*******	ETEC_EPEC	ETEC_EPEC	***	***	***	***	***	***	***	***	***	***
2012	06 Nov 2012	Grower-Finisher (90-240 days)	Sudden death	Stx2_AIDA	Stx2	AIDA	STEC	STEC	S	S	S	***	S	***	S	S	***	R
2012	19 Nov 2012	Nursery (0-21 days)	Sudden death	LT_STb	LT_STb	*******	ETEC	ETEC	***	***	***	***	***	***	***	***	***	***
2012	26 Nov 2012	Nursery (0-21 days)	diarrhea	STb	STb	*******	ETEC	ETEC	***	***	***	***	***	***	***	***	***	***
2012	26 Nov 2012	Nursery (0-21 days)	diarrhea	STa_STb_Stx2	STa_STb_Stx2	*******	ETEC_STEC	ETEC_STEC	***	***	***	***	***	***	***	***	***	***
2012	09 Nov 2012	unknown	unknown	Eae	Eae	*******	EPEC	EPEC	***	***	***	***	***	***	***	***	***	***
2012	21 Nov 2012	Nursery (0-21 days)	wasting	STb	STb	*******	ETEC	ETEC	***	***	***	***	***	***	***	***	***	***
2012	22 Oct 2012	Nursery (0-21 days)	diarrhea	STa	STa	*******	ETEC	ETEC	***	***	***	***	***	***	***	***	***	***
2012	08 Nov 2012	Nursery (0-21 days)	diarrhea	LT_STb_F4	LT_STb	F4	ETEC	ETEC_F4	R	R	R	***	S	***	R	S	***	R
2012	08 Nov 2012	Nursery (0-21 days)	diarrhea	STa	STa	*******	ETEC	ETEC	***	***	***	***	***	***	***	***	***	***
2012	07 Nov 2012	Nursery (0-21 days)	Sudden death	STb	STb	*******	ETEC	ETEC	***	***	***	***	***	***	***	***	***	***
2012	22 Nov 2012	Neonates (0-21 days)	Sudden death	Eae	Eae	*******	EPEC	EPEC	***	***	***	***	***	***	***	***	***	***
2012	23 Nov 2012	Neonates (0-21 days)	diarrhea	STb	STb	*******	ETEC	ETEC	***	***	***	***	***	***	***	***	***	***
2012	28 Nov 2012	Nursery (0-21 days)	Sudden death	Eae	Eae	*******	EPEC	EPEC	***	***	***	***	***	***	***	***	***	***
2012	28 Nov 2012	Nursery (0-21 days)	Sudden death	Eae	Eae	*******	EPEC	EPEC	***	***	***	***	***	***	***	***	***	***
2012	23 Nov 2012	Nursery (0-21 days)	diarrhea	STa_STb	STa_STb	*******	ETEC	ETEC	***	***	***	***	***	***	***	***	***	***
2012	23 Nov 2012	Nursery (0-21 days)	diarrhea	Stx1_F18	Stx1	F18	STEC	STEC_F18	***	***	***	***	***	***	***	***	***	***
2012	30 Nov 2012	4) Adulte (plus de 240 jours)	Respiratory disease	STb	STb	*******	ETEC	ETEC	S	S	S	***	S	***	S	S	***	R
2012	07 Dec 2012	Neonates (0-21 days)	diarrhea	STb_Pfim	STb_Pfim	*******	ETEC_ExPEC	ETEC_ExPEC	***	***	***	***	***	***	***	***	***	***
2012	07 Dec 2012	Neonates (0-21 days)	diarrhea	STb_Pfim_Tsh	STb_Pfim_Tsh	*******	ETEC_ExPEC	ETEC_ExPEC	***	***	***	***	***	***	***	***	***	***
2012	07 Dec 2012	Neonates (0-21 days)	diarrhea	STb_Tsh	STb_Tsh	*******	ETEC_ExPEC	ETEC_ExPEC	***	***	***	***	***	***	***	***	***	***
2012	10 Dec 2012	Nursery (0-21 days)	Signes nerveux	LT_STb_F4	LT_STb	F4	ETEC	ETEC_F4	S	S	I	***	S	***	R	R	***	R
2012	05 Dec 2012	Nursery (0-21 days)	Sudden death	Stx2	Stx2	*******	STEC	STEC	***	***	***	***	***	***	***	***	***	***
2012	11 Dec 2012	Nursery (0-21 days)	Edema	Stx2_AIDA	Stx2	AIDA	STEC	STEC	***	***	***	***	***	***	***	***	***	***
2012	19 Dec 2012	Neonates (0-21 days)	Sudden death	Aero	Aero	*******	ExPEC	ExPEC	***	***	***	***	***	***	***	***	***	***
2012	12 Dec 2012	Nursery (0-21 days)	unknown	Stx2_AIDA	Stx2	AIDA	STEC	STEC	***	***	***	***	***	***	***	***	***	***
2012	13 Dec 2012	Nursery (0-21 days)	diarrhea	Eae	Eae	*******	EPEC	EPEC	***	***	***	***	***	***	***	***	***	***
2013	09 Jan 2013	unknown	diarrhea	STa_STb	STa_STb	*******	ETEC	ETEC	***	***	***	***	***	***	***	***	***	***
2013	09 Jan 2013	unknown	diarrhea	Eae	Eae	*******	EPEC	EPEC	***	***	***	***	***	***	***	***	***	***
2013	08 Jan 2013	Grower-Finisher (90-240 days)	Edema	Stx2_F18	Stx2	F18	STEC	STEC_F18	S	S	S	***	S	***	S	S	***	R
2013	07 Jan 2013	Nursery (0-21 days)	Sudden death	STb_F4	STb	F4	ETEC	ETEC_F4	***	***	***	***	***	***	***	***	***	***
2013	03 Jan 2013	Nursery (0-21 days)	Edema	LT_STb_F4	LT_STb	F4	ETEC	ETEC_F4	S	S	S	***	S	***	R	S	***	R
2013	01 Feb 2013	Nursery (0-21 days)	Sudden death	STa_F5	STa	F5	ETEC	ETEC_F5	***	***	***	***	***	***	***	***	***	***
2013	01 Feb 2013	Nursery (0-21 days)	Sudden death	Stx2_F18	Stx2	F18	STEC	STEC_F18	***	***	***	***	***	***	***	***	***	***
2013	01 Feb 2013	Nursery (0-21 days)	Sudden death	STb_Stx2_F18	STb_Stx2	F18	ETEC_STEC	ETEC_STEC_F18	***	***	***	***	***	***	***	***	***	***
2013	05 Feb 2013	unknown	Edema	Stx2_F18	Stx2	F18	STEC	STEC_F18	***	***	***	***	***	***	***	***	***	***
2013	05 Feb 2013	Grower-Finisher (90-240 days)	Sudden death	LT_STb_F4	LT_STb	F4	ETEC	ETEC_F4	S	S	S	***	S	S	R	R	***	R
2013	04 Feb 2013	Nursery (0-21 days)	diarrhea	STb	STb	*******	ETEC	ETEC	***	***	***	***	***	***	***	***	***	***
2013	04 Feb 2013	Nursery (0-21 days)	diarrhea	STb_F4	STb	F4	ETEC	ETEC_F4	S	S	I	***	S	***	R	R	***	R
2013	21 Jan 2013	Nursery (0-21 days)	unknown	STb	STb	*******	ETEC	ETEC	***	***	***	***	***	***	***	***	***	***
2013	04 Feb 2013	Nursery (0-21 days)	diarrhea	Stx2_F18	Stx2	F18	STEC	STEC_F18	***	***	***	***	***	***	***	***	***	***
2013	04 Feb 2013	Nursery (0-21 days)	diarrhea	Stx2_F18	Stx2	F18	STEC	STEC_F18	***	***	***	***	***	***	***	***	***	***
2013	07 Feb 2013	Nursery (0-21 days)	diarrhea	LT_STb_F4	LT_STb	F4	ETEC	ETEC_F4	S	S	I	***	S	S	S	R	***	S
2013	04 Feb 2013	Nursery (0-21 days)	Sudden death	STb	STb	*******	ETEC	ETEC	S	S	I	***	S	***	S	R	***	R
2013	16 Jan 2013	Nursery (0-21 days)	Problèmes généralisés graves	STa_STb_F18	STa_STb	F18	ETEC	ETEC_F18	S	S	I	***	S	***	R	S	***	R
2013	01 Feb 2013	Neonates (0-21 days)	diarrhea	Eae	Eae	*******	EPEC	EPEC	***	***	***	***	***	***	***	***	***	***
2013	25 Jan 2013	Nursery (0-21 days)	diarrhea	LT_STb_F4	LT_STb	F4	ETEC	ETEC_F4	S	S	S	***	S	***	I	R	***	R
2013	21 Jan 2013	Nursery (0-21 days)	Problèmes musculosquelettiques	F18	*******	F18	*******	*******	***	***	***	***	***	***	***	***	***	***
2013	21 Jan 2013	Grower-Finisher (90-240 days)	Sudden death	Stx2_F18	Stx2	F18	STEC	STEC_F18	S	S	S	***	S	***	S	S	***	R
2013	28 Feb 2013	Nursery (0-21 days)	Respiratory disease	STa_STb	STa_STb	*******	ETEC	ETEC	***	***	***	***	***	***	***	***	***	***
2013	19 Feb 2013	Nursery (0-21 days)	wasting	Aero	Aero	*******	ExPEC	ExPEC	S	S	S	***	S	***	R	R	S	S
2013	05 Mar 2013	Grower-Finisher (90-240 days)	Sudden death	Stx2_F18	Stx2	F18	STEC	STEC_F18	S	S	R	***	R	***	R	R	***	R
2013	01 Mar 2013	4) Adulte (plus de 240 jours)	diarrhea	F4	*******	F4	*******	*******	S	I	S	***	S	***	R	R	S	R
2013	26 Feb 2013	Nursery (0-21 days)	Sudden death	STa	STa	*******	ETEC	ETEC	S	S	S	***	S	***	R	S	S	R
2013	25 Feb 2013	Nursery (0-21 days)	Sudden death	STa_STb	STa_STb	*******	ETEC	ETEC	***	***	***	***	***	***	***	***	***	***
2013	06 Mar 2013	Grower-Finisher (90-240 days)	Edema	LT_STb_F4	LT_STb	F4	ETEC	ETEC_F4	S	S	S	***	S	S	S	S	***	R
2013	04 Feb 2013	Nursery (0-21 days)	diarrhea	F18	*******	F18	*******	*******	***	***	***	***	***	***	***	***	***	***
2013	12 Feb 2013	Nursery (0-21 days)	diarrhea	LT_STb_F4	LT_STb	F4	ETEC	ETEC_F4	S	S	S	***	S	***	S	R	***	R
2013	13 Feb 2013	Nursery (0-21 days)	Respiratory disease	STb	STb	*******	ETEC	ETEC	***	***	***	***	***	***	***	***	***	***
2013	19 Feb 2013	Nursery (0-21 days)	Problèmes musculosquelettiques	Eae	Eae	*******	EPEC	EPEC	***	***	***	***	***	***	***	***	***	***
2013	14 Feb 2013	Nursery (0-21 days)	diarrhea	LT_STb_F4	LT_STb	F4	ETEC	ETEC_F4	S	S	S	***	S	***	S	R	***	R
2013	21 Apr 2013	Nursery (0-21 days)	Edema	Stx2_F18	Stx2	F18	STEC	STEC_F18	S	S	R	***	S	S	R	R	***	R
2013	21 Apr 2013	Nursery (0-21 days)	Edema	STb	STb	*******	ETEC	ETEC	***	***	***	***	***	***	***	***	***	***
2013	22 Feb 2013	Neonates (0-21 days)	diarrhea	LT_STb_F4	LT_STb	F4	ETEC	ETEC_F4	S	S	R	***	R	***	R	R	***	R
2013	07 Feb 2013	Nursery (0-21 days)	diarrhea	STa	STa	*******	ETEC	ETEC	S	S	I	***	S	***	S	S	***	R
2013	25 Mar 2013	Nursery (0-21 days)	Signes nerveux	Eae	Eae	*******	EPEC	EPEC	R	R	R	***	S	***	R	S	***	R
2013	22 Mar 2013	Nursery (0-21 days)	Signes nerveux	Eae	Eae	*******	EPEC	EPEC	S	S	I	***	S	***	S	R	***	R
2013	18 Mar 2013	Nursery (0-21 days)	diarrhea	Eae	Eae	*******	EPEC	EPEC	S	S	S	***	S	***	R	R	***	R
2013	18 Mar 2013	Nursery (0-21 days)	diarrhea	STb_AIDA	STb	AIDA	ETEC	ETEC	***	***	***	***	***	***	***	***	***	***
2013	18 Mar 2013	Nursery (0-21 days)	diarrhea	LT_STb	LT_STb	*******	ETEC	ETEC	***	***	***	***	***	***	***	***	***	***
2013	18 Mar 2013	Nursery (0-21 days)	diarrhea	STb_AIDA	STb	AIDA	ETEC	ETEC	***	***	***	***	***	***	***	***	***	***
2013	19 Mar 2013	Nursery (0-21 days)	diarrhea	LT_STb_F18	LT_STb	F18	ETEC	ETEC_F18	R	R	R	***	S	***	S	R	***	R
2013	15 Mar 2013	Nursery (0-21 days)	diarrhea	LT_STb_F4	LT_STb	F4	ETEC	ETEC_F4	S	S	S	***	R	***	R	R	S	R
2013	15 Mar 2013	Nursery (0-21 days)	diarrhea	LT_STb_F4	LT_STb	F4	ETEC	ETEC_F4	S	S	S	***	***	S	S	S	I	R
2013	18 Mar 2013	Nursery (0-21 days)	wasting	STb_F4	STb	F4	ETEC	ETEC_F4	S	S	R	***	S	***	S	R	***	R
2013	12 Mar 2013	Nursery (0-21 days)	diarrhea	LT_STa_STb_F4	LT_STa_STb	F4	ETEC	ETEC_F4	S	S	S	***	S	***	S	S	***	R
2013	18 Mar 2013	Grower-Finisher (90-240 days)	Respiratory disease	Stx2	Stx2	*******	STEC	STEC	***	***	***	***	***	***	***	***	***	***
2013	13 Mar 2013	Nursery (0-21 days)	Sudden death	Aero_Tsh	Aero_Tsh	*******	ExPEC	ExPEC	***	***	***	***	***	***	***	***	***	***
2013	09 Apr 2013	Grower-Finisher (90-240 days)	wasting	STb	STb	*******	ETEC	ETEC	***	***	***	***	***	***	***	***	***	***
2013	26 Mar 2013	unknown	unknown	Pfim_CNF	Pfim_CNF	*******	ExPEC	ExPEC	***	***	***	***	***	***	***	***	***	***
2013	15 Apr 2013	Nursery (0-21 days)	diarrhea	STa	STa	*******	ETEC	ETEC	***	***	***	***	***	***	***	***	***	***
2013	11 Apr 2013	Neonates (0-21 days)	diarrhea	Eae	Eae	*******	EPEC	EPEC	S	S	S	***	S	***	S	R	***	S
2013	17 Apr 2013	Grower-Finisher (90-240 days)	wasting	F18	*******	F18	*******	*******	R	S	S	***	S	***	S	R	***	R
2013	18 Apr 2013	Nursery (0-21 days)	diarrhea	LT_STb	LT_STb	*******	ETEC	ETEC	***	***	***	***	***	***	***	***	***	***
2013	17 Apr 2013	Neonates (0-21 days)	diarrhea	Eae	Eae	*******	EPEC	EPEC	S	R	S	***	S	***	R	R	***	R
2013	17 Apr 2013	Neonates (0-21 days)	diarrhea	STb	STb	*******	ETEC	ETEC	R	S	R	***	S	S	R	R	***	R
2013	23 Apr 2013	Grower-Finisher (90-240 days)	Sudden death	STa	STa	*******	ETEC	ETEC	***	***	***	***	***	***	***	***	***	***
2013	17 Apr 2013	Neonates (0-21 days)	diarrhea	Stx2_F18	Stx2	F18	STEC	STEC_F18	R	R	S	***	S	S	R	R	***	R
2013	17 Apr 2013	Neonates (0-21 days)	diarrhea	F4	*******	F4	*******	*******	R	R	S	***	S	***	R	R	***	R
2013	02 Apr 2013	Nursery (0-21 days)	unknown	STb_F18	STb	F18	ETEC	ETEC_F18	***	***	***	***	***	***	***	***	***	***
2013	02 Apr 2013	Nursery (0-21 days)	unknown	STb	STb	*******	ETEC	ETEC	***	***	***	***	***	***	***	***	***	***
2013	02 Apr 2013	Nursery (0-21 days)	unknown	F18	*******	F18	*******	*******	***	***	***	***	***	***	***	***	***	***
2013	30 Apr 2013	Nursery (0-21 days)	Sudden death	F18	*******	F18	*******	*******	***	***	***	***	***	***	***	***	***	***
2013	03 May 2013	Neonates (0-21 days)	diarrhea	STa_F5	STa	F5	ETEC	ETEC_F5	S	S	S	***	S	***	R	R	***	R
2013	26 Apr 2013	Nursery (0-21 days)	unknown	Eae	Eae	*******	EPEC	EPEC	R	I	S	***	S	S	R	R	***	R
2013	21 May 2013	Nursery (0-21 days)	diarrhea	Eae	Eae	*******	EPEC	EPEC	R	R	S	***	S	***	S	S	***	R
2013	13 May 2013	Grower-Finisher (90-240 days)	Respiratory disease	Stx2	Stx2	*******	STEC	STEC	S	S	S	***	R	***	R	R	***	R
2013	26 Apr 2013	Nursery (0-21 days)	unknown	STb_AIDA_F4	STb	AIDA_F4	ETEC	ETEC_F4	R	R	I	***	S	S	R	R	***	R
2013	01 May 2013	Nursery (0-21 days)	unknown	STb_AIDA	STb	AIDA	ETEC	ETEC	***	***	***	***	***	***	***	***	***	***
2013	26 Apr 2013	Nursery (0-21 days)	Sudden death	STa_AIDA	STa	AIDA	ETEC	ETEC	***	***	***	***	***	***	***	***	***	***
2013	28 May 2013	Neonates (0-21 days)	diarrhea	Eae	Eae	*******	EPEC	EPEC	S	S	S	***	S	***	R	S	R	S
2013	24 May 2013	Nursery (0-21 days)	diarrhea	STb_AIDA	STb	AIDA	ETEC	ETEC	***	***	***	***	***	***	***	***	***	***
2013	05 Jun 2013	Nursery (0-21 days)	Sudden death	LT_STb_F4	LT_STb	F4	ETEC	ETEC_F4	R	I	S	***	I	***	R	S	***	R
2013	22 Apr 2013	Grower-Finisher (90-240 days)	Sudden death	Tsh	Tsh	*******	ExPEC	ExPEC	***	***	***	***	***	***	***	***	***	***
2013	12 Jun 2013	Nursery (0-21 days)	unknown	LT_STb_F4	LT_STb	F4	ETEC	ETEC_F4	S	S	S	***	S	***	S	R	R	R
2013	04 Jun 2013	Nursery (0-21 days)	diarrhea	STa	STa	*******	ETEC	ETEC	***	***	***	***	***	***	***	***	***	***
2013	04 Jun 2013	Nursery (0-21 days)	diarrhea	LT_STb_F4	LT_STb	F4	ETEC	ETEC_F4	S	S	S	***	S	***	R	R	***	R
2013	10 Jun 2013	Grower-Finisher (90-240 days)	Edema	STb_AIDA	STb	AIDA	ETEC	ETEC	***	***	***	***	***	***	***	***	***	***
2013	10 Jun 2013	Grower-Finisher (90-240 days)	Edema	Tsh	Tsh	*******	ExPEC	ExPEC	***	***	***	***	***	***	***	***	***	***
2013	10 Jun 2013	Grower-Finisher (90-240 days)	Edema	STa	STa	*******	ETEC	ETEC	***	***	***	***	***	***	***	***	***	***
2013	10 Jun 2013	Grower-Finisher (90-240 days)	Edema	Stx2_F18	Stx2	F18	STEC	STEC_F18	S	S	S	***	S	***	S	R	***	R
2013	10 Jun 2013	Grower-Finisher (90-240 days)	Edema	F18	*******	F18	*******	*******	***	***	***	***	***	***	***	***	***	***
2013	10 Jun 2013	Grower-Finisher (90-240 days)	Edema	STb	STb	*******	ETEC	ETEC	***	***	***	***	***	***	***	***	***	***
2013	14 Jun 2013	Nursery (0-21 days)	unknown	STb	STb	*******	ETEC	ETEC	***	***	***	***	***	***	***	***	***	***
2013	14 Jun 2013	Nursery (0-21 days)	unknown	LT_STb_F4	LT_STb	F4	ETEC	ETEC_F4	S	S	S	***	S	S	S	R	I	R
2013	11 Jun 2013	Nursery (0-21 days)	diarrhea	Eae	Eae	*******	EPEC	EPEC	***	***	***	***	***	***	***	***	***	***
2013	10 Jun 2013	Nursery (0-21 days)	diarrhea	Eae	Eae	*******	EPEC	EPEC	***	***	***	***	***	***	***	***	***	***
2013	25 Jun 2013	Nursery (0-21 days)	diarrhea	LT_STb_F4	LT_STb	F4	ETEC	ETEC_F4	S	S	R	***	S	***	R	S	***	R
2013	21 Jun 2013	unknown	unknown	LT_STb_F4	LT_STb	F4	ETEC	ETEC_F4	***	***	***	***	***	***	***	***	***	***
2013	06 Jun 2013	Nursery (0-21 days)	diarrhea	F18	*******	F18	*******	*******	***	***	***	***	***	***	***	***	***	***
2013	06 Jun 2013	Nursery (0-21 days)	diarrhea	Stx2	Stx2	*******	STEC	STEC	***	***	***	***	***	***	***	***	***	***
2013	04 Jul 2013	Nursery (0-21 days)	Sudden death	STb_AIDA	STb	AIDA	ETEC	ETEC	S	S	S	***	S	***	R	S	S	R
2013	08 Jul 2013	Neonates (0-21 days)	diarrhea	STb_AIDA	STb	AIDA	ETEC	ETEC	***	***	***	***	***	***	***	***	***	***
2013	21 Jun 2013	Grower-Finisher (90-240 days)	Sudden death	LT_STb_F4	LT_STb	F4	ETEC	ETEC_F4	***	***	***	***	***	***	***	***	***	***
2013	02 Jul 2013	Nursery (0-21 days)	diarrhea	LT_STb_F18	LT_STb	F18	ETEC	ETEC_F18	***	S	S	***	S	***	R	R	***	R
2013	02 Jul 2013	Nursery (0-21 days)	diarrhea	STa	STa	*******	ETEC	ETEC	***	***	***	***	***	***	***	***	***	***
2013	02 Jul 2013	Nursery (0-21 days)	diarrhea	Stx2_F18	Stx2	F18	STEC	STEC_F18	S	S	S	***	S	***	R	R	***	R
2013	02 Jul 2013	Nursery (0-21 days)	diarrhea	LT_STb_F4	LT_STb	F4	ETEC	ETEC_F4	***	S	R	***	S	***	R	R	***	R
2013	02 Jul 2013	Nursery (0-21 days)	unknown	STb_AIDA	STb	AIDA	ETEC	ETEC	***	***	***	***	***	***	***	***	***	***
2013	03 Jul 2013	Nursery (0-21 days)	Respiratory disease	STb_AIDA	STb	AIDA	ETEC	ETEC	R	I	S	***	R	***	R	R	***	R
2013	04 Jul 2013	Nursery (0-21 days)	Sudden death	STb_AIDA	STb	AIDA	ETEC	ETEC	S	S	S	***	S	***	S	R	***	R
2013	04 Jul 2013	Nursery (0-21 days)	wasting	STb_AIDA	STb	AIDA	ETEC	ETEC	S	S	S	***	S	***	S	S	***	R
2013	15 Jul 2013	Nursery (0-21 days)	diarrhea	LT_STb_F4	LT_STb	F4	ETEC	ETEC_F4	S	S	S	***	R	***	R	R	***	R
2013	10 Jul 2013	Nursery (0-21 days)	unknown	STa_Stx2	STa_Stx2	*******	ETEC_STEC	ETEC_STEC	***	***	***	***	***	***	***	***	***	***
2013	08 Jul 2013	Neonates (0-21 days)	Sudden death	Aero	Aero	*******	ExPEC	ExPEC	***	***	***	***	***	***	***	***	***	***
2013	22 Jul 2013	Nursery (0-21 days)	diarrhea	F18	*******	F18	*******	*******	***	***	***	***	***	***	***	***	***	***
2013	02 Jul 2013	Nursery (0-21 days)	Sudden death	STb_AIDA	STb	AIDA	ETEC	ETEC	S	S	S	***	S	***	S	R	***	R
2013	16 Jul 2013	Neonates (0-21 days)	diarrhea	STb_AIDA	STb	AIDA	ETEC	ETEC	R	S	S	***	R	***	R	R	***	R
2013	15 Aug 2013	Nursery (0-21 days)	Problèmes musculosquelettiques	LT_STb_F4	LT_STb	F4	ETEC	ETEC_F4	***	***	***	***	***	***	***	***	***	***
2013	31 Jul 2013	unknown	unknown	Eae	Eae	*******	EPEC	EPEC	***	***	***	***	***	***	***	***	***	***
2013	07 Aug 2013	Grower-Finisher (90-240 days)	wasting	Eae	Eae	*******	EPEC	EPEC	***	***	***	***	***	***	***	***	***	***
2013	08 Aug 2013	Nursery (0-21 days)	Sudden death	LT_STb_F4	LT_STb	F4	ETEC	ETEC_F4	S	S	S	***	S	S	R	S	***	R
2013	12 Aug 2013	Nursery (0-21 days)	Signes nerveux	Stx2	Stx2	*******	STEC	STEC	***	***	***	***	***	***	***	***	***	***
2013	14 Aug 2013	4) Adulte (plus de 240 jours)	unknown	Eae	Eae	*******	EPEC	EPEC	***	***	***	***	***	***	***	***	***	***
2013	14 Aug 2013	4) Adulte (plus de 240 jours)	unknown	STb	STb	*******	ETEC	ETEC	***	***	***	***	***	***	***	***	***	***
2013	20 Aug 2013	Grower-Finisher (90-240 days)	wasting	LT_STa_STb_F4	LT_STa_STb	F4	ETEC	ETEC_F4	S	S	S	***	S	***	S	S	***	S
2013	20 Aug 2013	Grower-Finisher (90-240 days)	wasting	STb_Eae	STb_Eae	*******	ETEC_EPEC	ETEC_EPEC	***	***	***	***	***	***	***	***	***	***
2013	20 Aug 2013	Grower-Finisher (90-240 days)	wasting	Eae	Eae	*******	EPEC	EPEC	***	***	***	***	***	***	***	***	***	***
2013	15 Aug 2013	Nursery (0-21 days)	unknown	STb_AIDA	STb	AIDA	ETEC	ETEC	***	***	***	***	***	***	***	***	***	***
2013	05 Jul 2013	Neonates (0-21 days)	diarrhea	STa	STa	*******	ETEC	ETEC	***	***	***	***	***	***	***	***	***	***
2013	10 Jul 2013	Nursery (0-21 days)	diarrhea	F18	*******	F18	*******	*******	***	***	***	***	***	***	***	***	***	***
2013	13 Aug 2013	Nursery (0-21 days)	Edema	F18	*******	F18	*******	*******	***	***	***	***	***	***	***	***	***	***
2013	13 Aug 2013	Nursery (0-21 days)	Edema	Stx2_F18	Stx2	F18	STEC	STEC_F18	S	S	R	***	S	***	R	R	***	R
2013	15 Aug 2013	Nursery (0-21 days)	diarrhea	Stx2_AIDA_F18	Stx2	AIDA_F18	STEC	STEC_F18	S	S	R	***	S	***	R	R	***	R
2013	15 Aug 2013	Nursery (0-21 days)	diarrhea	F18	*******	F18	*******	*******	***	***	***	***	***	***	***	***	***	***
2013	27 Aug 2013	Nursery (0-21 days)	Sudden death	LT_STb_F4	LT_STb	F4	ETEC	ETEC_F4	R	I	S	***	S	***	R	R	***	R
2013	22 Aug 2013	unknown	unknown	Tsh	Tsh	*******	ExPEC	ExPEC	***	***	***	***	***	***	***	***	***	***
2013	05 Sep 2013	Nursery (0-21 days)	diarrhea	F18	*******	F18	*******	*******	S	S	S	***	S	***	S	R	***	R
2013	05 Sep 2013	Nursery (0-21 days)	Sudden death	LT_STb_F4	LT_STb	F4	ETEC	ETEC_F4	S	S	S	***	S	***	R	R	***	R
2013	03 Sep 2013	Nursery (0-21 days)	Sudden death	Stx2_F18	Stx2	F18	STEC	STEC_F18	S	S	R	***	S	***	R	R	***	R
2013	30 Aug 2013	Nursery (0-21 days)	wasting	STb	STb	*******	ETEC	ETEC	***	***	***	***	***	***	***	***	***	***
2013	30 Aug 2013	Nursery (0-21 days)	wasting	STb_F4	STb	F4	ETEC	ETEC_F4	S	I	S	***	S	***	R	I	***	R
2013	30 Aug 2013	Nursery (0-21 days)	wasting	F4	*******	F4	*******	*******	***	***	***	***	***	***	***	***	***	***
2013	30 Aug 2013	Nursery (0-21 days)	wasting	STb	STb	*******	ETEC	ETEC	***	***	***	***	***	***	***	***	***	***
2013	26 Aug 2013	Nursery (0-21 days)	Signes nerveux	F18	*******	F18	*******	*******	S	S	S	***	S	***	S	R	***	R
2013	23 Aug 2013	Nursery (0-21 days)	Problèmes généralisés graves	AIDA_F18	*******	AIDA_F18	*******	*******	S	S	S	***	S	***	S	R	***	R
2013	26 Aug 2013	Grower-Finisher (90-240 days)	Sudden death	Stx2_AIDA_F18	Stx2	AIDA_F18	STEC	STEC_F18	S	S	S	***	S	***	R	S	***	R
2013	26 Aug 2013	Nursery (0-21 days)	Respiratory disease	STa_STb	STa_STb	*******	ETEC	ETEC	S	S	R	***	S	***	R	R	***	R
2013	05 Sep 2013	Nursery (0-21 days)	wasting	STb_AIDA	STb	AIDA	ETEC	ETEC	***	***	***	***	***	***	***	***	***	***
2013	06 Sep 2013	Nursery (0-21 days)	diarrhea	Eae	Eae	*******	EPEC	EPEC	S	S	S	***	S	***	R	R	***	R
2013	05 Sep 2013	Nursery (0-21 days)	Sudden death	LT_STb_F4	LT_STb	F4	ETEC	ETEC_F4	S	S	S	***	S	S	R	R	***	R
2013	11 Sep 2013	Neonates (0-21 days)	diarrhea	LT_STb_F4	LT_STb	F4	ETEC	ETEC_F4	S	S	R	***	S	***	S	R	***	R
2013	04 Sep 2013	Nursery (0-21 days)	unknown	LT_STb_F4	LT_STb	F4	ETEC	ETEC_F4	S	S	S	***	S	***	S	R	***	R
2013	04 Sep 2013	Nursery (0-21 days)	unknown	STb_AIDA	STb	AIDA	ETEC	ETEC	***	***	***	***	***	***	***	***	***	***
2013	06 Sep 2013	Nursery (0-21 days)	diarrhea	STb_AIDA	STb	AIDA	ETEC	ETEC	***	***	***	***	***	***	***	***	***	***
2013	12 Sep 2013	Neonates (0-21 days)	diarrhea	LT_STb_F4	LT_STb	F4	ETEC	ETEC_F4	S	S	R	***	S	***	R	S	***	R
2013	25 Sep 2013	Nursery (0-21 days)	diarrhea	STa	STa	*******	ETEC	ETEC	***	***	***	***	***	***	***	***	***	***
2013	20 Aug 2013	Grower-Finisher (90-240 days)	wasting	STa_Stx2	STa_Stx2	*******	ETEC_STEC	ETEC_STEC	S	S	S	***	S	***	S	S	I	R
2013	16 Sep 2013	Nursery (0-21 days)	diarrhea	Stx2_F18	Stx2	F18	STEC	STEC_F18	S	S	S	***	S	S	R	R	S	R
2013	16 Sep 2013	Nursery (0-21 days)	diarrhea	LT_STb	LT_STb	*******	ETEC	ETEC	***	***	***	***	***	***	***	***	***	***
2013	04 Sep 2013	Nursery (0-21 days)	unknown	STb	STb	*******	ETEC	ETEC	***	***	***	***	***	***	***	***	***	***
2013	27 Aug 2013	Nursery (0-21 days)	unknown	Eae	Eae	*******	EPEC	EPEC	S	S	S	***	S	***	R	R	***	R
2013	16 Sep 2013	Nursery (0-21 days)	Edema	STa	STa	*******	ETEC	ETEC	***	***	***	***	***	***	***	***	***	***
2013	16 Sep 2013	Nursery (0-21 days)	Edema	F18	*******	F18	*******	*******	***	***	***	***	***	***	***	***	***	***
2013	16 Sep 2013	Nursery (0-21 days)	Edema	Stx2	Stx2	*******	STEC	STEC	***	***	***	***	***	***	***	***	***	***
2013	16 Sep 2013	Nursery (0-21 days)	Edema	Stx2_AIDA_F18	Stx2	AIDA_F18	STEC	STEC_F18	S	S	S	***	S	S	S	R	S	R
2013	16 Sep 2013	Nursery (0-21 days)	Edema	Eae	Eae	*******	EPEC	EPEC	***	***	***	***	***	***	***	***	***	***
2013	16 Sep 2013	Nursery (0-21 days)	Edema	Eae	Eae	*******	EPEC	EPEC	***	***	***	***	***	***	***	***	***	***
2013	16 Sep 2013	Nursery (0-21 days)	Edema	F18	*******	F18	*******	*******	***	***	***	***	***	***	***	***	***	***
2013	16 Sep 2013	Nursery (0-21 days)	Edema	Stx2	Stx2	*******	STEC	STEC	***	***	***	***	***	***	***	***	***	***
2013	16 Sep 2013	Nursery (0-21 days)	Edema	Stx2	Stx2	*******	STEC	STEC	***	***	***	***	***	***	***	***	***	***
2013	26 Sep 2013	Grower-Finisher (90-240 days)	diarrhea	STa	STa	*******	ETEC	ETEC	***	***	***	***	***	***	***	***	***	***
2013	03 Oct 2013	Nursery (0-21 days)	unknown	LT_STb_F4	LT_STb	F4	ETEC	ETEC_F4	***	I	S	***	S	***	R	R	***	R
2013	03 Oct 2013	Nursery (0-21 days)	unknown	Eae	Eae	*******	EPEC	EPEC	***	***	***	***	***	***	***	***	***	***
2013	02 Oct 2013	Nursery (0-21 days)	Edema	STb_AIDA	STb	AIDA	ETEC	ETEC	***	***	***	***	***	***	***	***	***	***
2013	26 Sep 2013	Nursery (0-21 days)	Edema	STb_AIDA	STb	AIDA	ETEC	ETEC	***	***	***	***	***	***	***	***	***	***
2013	02 Oct 2013	Nursery (0-21 days)	Edema	Stx2	Stx2	*******	STEC	STEC	S	S	R	***	S	***	R	R	***	R
2013	02 Oct 2013	Nursery (0-21 days)	Edema	Stx2_F18	Stx2	F18	STEC	STEC_F18	***	***	***	***	***	***	***	***	***	***
2013	02 Oct 2013	Nursery (0-21 days)	Edema	Eae	Eae	*******	EPEC	EPEC	***	***	***	***	***	***	***	***	***	***
2013	27 Sep 2013	Grower-Finisher (90-240 days)	Edema	Stx2_F18	Stx2	F18	STEC	STEC_F18	S	***	R	***	S	S	S	R	***	R
2013	30 Sep 2013	Nursery (0-21 days)	diarrhea	LT_STb_F4	LT_STb	F4	ETEC	ETEC_F4	***	***	***	***	***	***	***	***	***	***
2013	30 Sep 2013	Nursery (0-21 days)	diarrhea	Eae	Eae	*******	EPEC	EPEC	***	***	***	***	***	***	***	***	***	***
2013	29 Oct 2013	Nursery (0-21 days)	diarrhea	Stx2	Stx2	*******	STEC	STEC	***	***	***	***	***	***	***	***	***	***
2013	08 Oct 2013	Nursery (0-21 days)	Respiratory disease	Eae	Eae	*******	EPEC	EPEC	***	***	***	***	***	***	***	***	***	***
2013	09 Oct 2013	Nursery (0-21 days)	unknown	LT_STb_F4	LT_STb	F4	ETEC	ETEC_F4	R	***	R	***	R	***	R	R	***	R
2013	09 Oct 2013	Nursery (0-21 days)	unknown	STa	STa	*******	ETEC	ETEC	***	***	***	***	***	***	***	***	***	***
2013	09 Oct 2013	Nursery (0-21 days)	unknown	STa_STb	STa_STb	*******	ETEC	ETEC	***	***	***	***	***	***	***	***	***	***
2013	26 Sep 2013	Grower-Finisher (90-240 days)	diarrhea	STa	STa	*******	ETEC	ETEC	***	***	***	***	***	***	***	***	***	***
2013	15 Oct 2013	Neonates (0-21 days)	diarrhea	STa_F5	STa	F5	ETEC	ETEC_F5	S	S	S	***	S	***	S	R	***	R
2013	21 Oct 2013	4) Adulte (plus de 240 jours)	Sudden death	LT_STb	LT_STb	*******	ETEC	ETEC	***	***	***	***	***	***	***	***	***	***
2013	22 Oct 2013	Neonates (0-21 days)	diarrhea	STb_AIDA	STb	AIDA	ETEC	ETEC	S	S	S	***	S	***	S	R	***	R
2013	25 Oct 2013	Nursery (0-21 days)	diarrhea	LT_STb	LT_STb	*******	ETEC	ETEC	***	***	***	***	***	***	***	***	***	***
2013	24 Oct 2013	Nursery (0-21 days)	diarrhea	LT_STb_F4	LT_STb	F4	ETEC	ETEC_F4	S	S	S	***	S	***	S	R	***	R
2013	07 Nov 2013	Nursery (0-21 days)	Respiratory disease	STb_AIDA	STb	AIDA	ETEC	ETEC	S	S	S	***	R	***	S	R	***	R
2013	12 Nov 2013	Nursery (0-21 days)	Respiratory disease	STa_F5	STa	F5	ETEC	ETEC_F5	S	S	R	***	S	***	S	S	***	R
2013	12 Nov 2013	Nursery (0-21 days)	Respiratory disease	LT_STb_F4	LT_STb	F4	ETEC	ETEC_F4	S	S	S	***	S	***	S	R	***	R
2013	15 Nov 2013	Grower-Finisher (90-240 days)	diarrhea	STb_AIDA	STb	AIDA	ETEC	ETEC	S	S	S	***	S	***	S	I	***	R
2013	11 Nov 2013	unknown	unknown	Eae	Eae	*******	EPEC	EPEC	***	***	***	***	***	***	***	***	***	***
2013	07 Nov 2013	Nursery (0-21 days)	Respiratory disease	STa	STa	*******	ETEC	ETEC	***	***	***	***	***	***	***	***	***	***
2013	12 Nov 2013	Nursery (0-21 days)	unknown	Eae	Eae	*******	EPEC	EPEC	***	***	***	***	***	***	***	***	***	***
2013	18 Nov 2013	Nursery (0-21 days)	diarrhea	STb_AIDA	STb	AIDA	ETEC	ETEC	S	S	R	***	S	***	R	R	***	R
2013	30 Oct 2013	Nursery (0-21 days)	unknown	Eae	Eae	*******	EPEC	EPEC	***	***	***	***	***	***	***	***	***	***
2013	30 Oct 2013	Nursery (0-21 days)	unknown	Eae	Eae	*******	EPEC	EPEC	***	***	***	***	***	***	***	***	***	***
2013	30 Oct 2013	Nursery (0-21 days)	unknown	Eae	Eae	*******	EPEC	EPEC	***	***	***	***	***	***	***	***	***	***
2013	08 Nov 2013	Nursery (0-21 days)	diarrhea	STb_AIDA	STb	AIDA	ETEC	ETEC	***	***	***	***	***	***	***	***	***	***
2013	05 Nov 2013	Nursery (0-21 days)	unknown	Eae	Eae	*******	EPEC	EPEC	***	***	***	***	***	***	***	***	***	***
2013	25 Nov 2013	Nursery (0-21 days)	diarrhea	STb_AIDA	STb	AIDA	ETEC	ETEC	R	R	S	***	S	***	S	S	***	R
2013	25 Nov 2013	Nursery (0-21 days)	diarrhea	F4	*******	F4	*******	*******	S	S	S	***	S	***	R	S	***	R
2013	02 Dec 2013	Nursery (0-21 days)	diarrhea	STb	STb	*******	ETEC	ETEC	R	I	S	***	R	S	R	R	***	R
2013	02 Dec 2013	Nursery (0-21 days)	diarrhea	LT_STb_F4	LT_STb	F4	ETEC	ETEC_F4	R	I	S	***	R	S	R	R	***	R
2013	02 Dec 2013	Nursery (0-21 days)	diarrhea	LT_STb_F4	LT_STb	F4	ETEC	ETEC_F4	R	I	S	***	R	S	R	R	***	R
2013	27 Nov 2013	Neonates (0-21 days)	diarrhea	LT_STa_STb_F4	LT_STa_STb	F4	ETEC	ETEC_F4	S	S	S	***	S	I	S	R	***	R
2013	02 Dec 2013	Nursery (0-21 days)	unknown	LT_STb_F4	LT_STb	F4	ETEC	ETEC_F4	***	***	***	***	***	***	***	***	***	***
2013	02 Dec 2013	Nursery (0-21 days)	unknown	LT_STb_F4	LT_STb	F4	ETEC	ETEC_F4	***	***	***	***	***	***	***	***	***	***
2013	02 Dec 2013	Nursery (0-21 days)	unknown	STb	STb	*******	ETEC	ETEC	***	***	***	***	***	***	***	***	***	***
2013	27 Nov 2013	Neonates (0-21 days)	diarrhea	LT_STa_STb_F4	LT_STa_STb	F4	ETEC	ETEC_F4	S	S	S	***	S	I	S	R	***	R
2013	02 Dec 2013	Nursery (0-21 days)	Edema	Stx2_F18	Stx2	F18	STEC	STEC_F18	S	S	R	***	S	S	R	R	***	R
2013	02 Dec 2013	Nursery (0-21 days)	Edema	Stx2	Stx2	*******	STEC	STEC	***	***	***	***	***	***	***	***	***	***
2013	02 Dec 2013	Nursery (0-21 days)	Edema	STb_Stx2_AIDA	STb_Stx2	AIDA	ETEC_STEC	ETEC_STEC	***	***	***	***	***	***	***	***	***	***
2013	03 Dec 2013	Nursery (0-21 days)	Edema	LT_STb_F4	LT_STb	F4	ETEC	ETEC_F4	S	S	R	***	S	S	***	R	***	R
2013	03 Dec 2013	Nursery (0-21 days)	Edema	LT_STb_F4	LT_STb	F4	ETEC	ETEC_F4	S	S	R	***	S	***	R	R	***	R
2013	05 Dec 2013	Nursery (0-21 days)	diarrhea	LT_STb_F4	LT_STb	F4	ETEC	ETEC_F4	R	***	I	***	S	S	R	R	***	R
2013	05 Dec 2013	Nursery (0-21 days)	diarrhea	STa	STa	*******	ETEC	ETEC	***	***	***	***	***	***	***	***	***	***
2013	03 Dec 2013	Nursery (0-21 days)	unknown	LT_STb_Eae_F18	LT_STb_Eae	F18	ETEC_EPEC	ETEC_EPEC_F18	***	***	***	***	***	***	***	***	***	***
2013	03 Dec 2013	Nursery (0-21 days)	unknown	Stx2_F18	Stx2	F18	STEC	STEC_F18	***	***	***	***	***	***	***	***	***	***
2013	05 Dec 2013	Nursery (0-21 days)	unknown	LT_STb_Eae_F4	LT_STb_Eae	F4	ETEC_EPEC	ETEC_EPEC_F4	R	R	I	***	S	***	R	R	I	R
2013	05 Dec 2013	Nursery (0-21 days)	unknown	Stx2	Stx2	*******	STEC	STEC	***	***	***	***	***	***	***	***	***	***
2013	18 Nov 2013	Nursery (0-21 days)	diarrhea	Eae	Eae	*******	EPEC	EPEC	S	S	R	***	S	***	R	S	***	R
2013	18 Nov 2013	Nursery (0-21 days)	diarrhea	LT_STb_Eae_F4	LT_STb_Eae	F4	ETEC_EPEC	ETEC_EPEC_F4	S	S	R	***	S	S	S	R	S	R
2013	10 Dec 2013	Grower-Finisher (90-240 days)	Sudden death	STa_Stx2	STa_Stx2	*******	ETEC_STEC	ETEC_STEC	***	***	***	***	***	***	***	***	***	***
2013	10 Dec 2013	Grower-Finisher (90-240 days)	Sudden death	Stx2_F18	Stx2	F18	STEC	STEC_F18	S	S	I	***	S	***	S	R	***	R
2013	10 Dec 2013	Nursery (0-21 days)	diarrhea	LT_STb_F18	LT_STb	F18	ETEC	ETEC_F18	S	S	R	***	S	***	R	R	***	R
2013	13 Dec 2013	Nursery (0-21 days)	Sudden death	STb_AIDA	STb	AIDA	ETEC	ETEC	***	***	***	***	***	***	***	***	***	***
2013	13 Dec 2013	Nursery (0-21 days)	Sudden death	STb	STb	*******	ETEC	ETEC	***	***	***	***	***	***	***	***	***	***
2013	13 Dec 2013	Nursery (0-21 days)	Sudden death	Stx2_F18	Stx2	F18	STEC	STEC_F18	***	***	***	***	***	***	***	***	***	***
2013	13 Dec 2013	Nursery (0-21 days)	Sudden death	STa_STb	STa_STb	*******	ETEC	ETEC	***	***	***	***	***	***	***	***	***	***
2013	13 Dec 2013	Nursery (0-21 days)	Sudden death	STb_AIDA	STb	AIDA	ETEC	ETEC	***	***	***	***	***	***	***	***	***	***
2013	13 Dec 2013	Nursery (0-21 days)	Sudden death	Stx2_AIDA_F18	Stx2	AIDA_F18	STEC	STEC_F18	***	***	***	***	***	***	***	***	***	***
2013	16 Dec 2013	Nursery (0-21 days)	diarrhea	LT_STb_F4	LT_STb	F4	ETEC	ETEC_F4	***	***	***	***	***	***	***	***	***	***
2013	16 Dec 2013	Nursery (0-21 days)	diarrhea	Eae	Eae	*******	EPEC	EPEC	***	***	***	***	***	***	***	***	***	***
2013	09 Dec 2013	Grower-Finisher (90-240 days)	unknown	STa_F5	STa	F5	ETEC	ETEC_F5	***	***	***	***	***	***	***	***	***	***
2013	09 Dec 2013	Grower-Finisher (90-240 days)	unknown	Eae	Eae	*******	EPEC	EPEC	S	S	R	***	S	***	S	I	***	R
2013	16 Dec 2013	unknown	unknown	LT_STb_F4	LT_STb	F4	ETEC	ETEC_F4	I	S	S	***	S	***	S	R	I	I
2013	16 Dec 2013	unknown	unknown	STb	STb	*******	ETEC	ETEC	***	***	***	***	***	***	***	***	***	***
2013	11 Dec 2013	Grower-Finisher (90-240 days)	unknown	STa	STa	*******	ETEC	ETEC	***	***	***	***	***	***	***	***	***	***
2013	13 Dec 2013	Nursery (0-21 days)	unknown	Stx2_F18	Stx2	F18	STEC	STEC_F18	S	S	R	***	S	***	R	R	***	R
2013	11 Dec 2013	Nursery (0-21 days)	unknown	LT_STb_F4	LT_STb	F4	ETEC	ETEC_F4	R	R	R	***	S	***	R	R	***	R
2013	20 Dec 2013	unknown	Edema	Stx1	Stx1	*******	STEC	STEC	***	***	***	***	***	***	***	***	***	***
2013	20 Dec 2013	Nursery (0-21 days)	diarrhea	STb_AIDA	STb	AIDA	ETEC	ETEC	***	***	***	***	***	***	***	***	***	***
2013	19 Dec 2013	unknown	unknown	STb_AIDA	STb	AIDA	ETEC	ETEC	***	***	***	***	***	***	***	***	***	***
2013	27 Dec 2013	Nursery (0-21 days)	diarrhea	STa	STa	*******	ETEC	ETEC	S	S	S	***	S	***	R	S	***	R
2013	19 Dec 2013	Nursery (0-21 days)	wasting	STa	STa	*******	ETEC	ETEC	***	***	***	***	***	***	***	***	***	***
2013	27 Dec 2013	Nursery (0-21 days)	unknown	LT_STb_F4	LT_STb	F4	ETEC	ETEC_F4	S	S	S	***	R	***	R	R	***	R
2013	27 Dec 2013	Nursery (0-21 days)	unknown	Eae	Eae	*******	EPEC	EPEC	***	***	***	***	***	***	***	***	***	***
2013	27 Dec 2013	Nursery (0-21 days)	unknown	LT_STb_Eae_F4	LT_STb_Eae	F4	ETEC_EPEC	ETEC_EPEC_F4	S	S	S	***	R	S	R	R	***	R
2014	03 Jan 2014	Grower-Finisher (90-240 days)	diarrhea	LT_STb_F4	LT_STb	F4	ETEC	ETEC_F4	S	S	S	***	S	S	S	R	***	R
2014	06 Jan 2014	Nursery (0-21 days)	unknown	LT_STb_F4	LT_STb	F4	ETEC	ETEC_F4	R	R	I	***	R	S	R	R	I	R
2014	30 Jan 2014	unknown	diarrhea	LT_STb_F4	LT_STb	F4	ETEC	ETEC_F4	R	I	S	***	S	***	R	S	S	R
2014	23 Jan 2014	Neonates (0-21 days)	wasting	Eae	Eae	*******	EPEC	EPEC	***	***	***	***	***	***	***	***	***	***
2014	07 Jan 2014	Nursery (0-21 days)	Signes nerveux	STa	STa	*******	ETEC	ETEC	***	***	***	***	***	***	***	***	***	***
2014	10 Jan 2014	Nursery (0-21 days)	diarrhea	Eae	Eae	*******	EPEC	EPEC	***	***	***	***	***	***	***	***	***	***
2014	08 Jan 2014	Grower-Finisher (90-240 days)	unknown	STa_Stx2	STa_Stx2	*******	ETEC_STEC	ETEC_STEC	***	***	***	***	***	***	***	***	***	***
2014	10 Jan 2014	Nursery (0-21 days)	unknown	STb	STb	*******	ETEC	ETEC	***	***	***	***	***	***	***	***	***	***
2014	10 Jan 2014	Nursery (0-21 days)	diarrhea	Stx2_F18	Stx2	F18	STEC	STEC_F18	R	R	R	***	S	S	S	R	S	R
2014	16 Jan 2014	Nursery (0-21 days)	diarrhea	LT_STb_Eae_F4	LT_STb_Eae	F4	ETEC_EPEC	ETEC_EPEC_F4	R	R	S	***	S	***	R	R	S	R
2014	17 Jan 2014	Nursery (0-21 days)	unknown	LT_STb_F4	LT_STb	F4	ETEC	ETEC_F4	R	R	S	***	R	***	R	R	S	R
2014	20 Jan 2014	Grower-Finisher (90-240 days)	diarrhea	LT_STb_F4	LT_STb	F4	ETEC	ETEC_F4	S	S	S	***	S	S	R	R	***	R
2014	20 Jan 2014	Nursery (0-21 days)	diarrhea	Eae	Eae	*******	EPEC	EPEC	***	***	***	***	***	***	***	***	***	***
2014	15 Jan 2014	Neonates (0-21 days)	unknown	LT_STb_F4	LT_STb	F4	ETEC	ETEC_F4	S	S	S	***	R	S	S	R	***	R
2014	09 Jan 2014	Nursery (0-21 days)	diarrhea	STb_F4	STb	F4	ETEC	ETEC_F4	***	***	***	***	***	***	***	***	***	***
2014	20 Jan 2014	Neonates (0-21 days)	unknown	STb_AIDA	STb	AIDA	ETEC	ETEC	***	***	***	***	***	***	***	***	***	***
2014	22 Jan 2014	Nursery (0-21 days)	diarrhea	LT_STb_F4	LT_STb	F4	ETEC	ETEC_F4	S	S	S	***	S	S	S	I	***	R
2014	22 Jan 2014	Nursery (0-21 days)	diarrhea	STa	STa	*******	ETEC	ETEC	***	***	***	***	***	***	***	***	***	***
2014	27 Jan 2014	Grower-Finisher (90-240 days)	diarrhea	STb	STb	*******	ETEC	ETEC	***	***	***	***	***	***	***	***	***	***
2014	27 Jan 2014	Grower-Finisher (90-240 days)	unknown	STb	STb	*******	ETEC	ETEC	***	***	***	***	***	***	***	***	***	***
2014	27 Jan 2014	Grower-Finisher (90-240 days)	unknown	Eae	Eae	*******	EPEC	EPEC	***	***	***	***	***	***	***	***	***	***
2014	28 Jan 2014	Grower-Finisher (90-240 days)	Edema	Eae	Eae	*******	EPEC	EPEC	***	***	***	***	***	***	***	***	***	***
2014	28 Jan 2014	unknown	unknown	STb_F4	STb	F4	ETEC	ETEC_F4	S	S	S	***	R	***	S	R	***	S
2014	29 Jan 2014	Nursery (0-21 days)	diarrhea	LT_STb_F4	LT_STb	F4	ETEC	ETEC_F4	***	***	***	***	***	***	***	***	***	***
2014	29 Jan 2014	Nursery (0-21 days)	diarrhea	LT_STb_F4	LT_STb	F4	ETEC	ETEC_F4	S	S	S	***	S	S	S	S	***	R
2014	29 Jan 2014	Nursery (0-21 days)	diarrhea	Eae	Eae	*******	EPEC	EPEC	***	***	***	***	***	***	***	***	***	***
2014	29 Jan 2014	Nursery (0-21 days)	diarrhea	F18	*******	F18	*******	*******	***	***	***	***	***	***	***	***	***	***
2014	29 Jan 2014	Nursery (0-21 days)	diarrhea	STb_AIDA	STb	AIDA	ETEC	ETEC	***	***	***	***	***	***	***	***	***	***
2014	31 Jan 2014	Grower-Finisher (90-240 days)	diarrhea	Stx2_F18	Stx2	F18	STEC	STEC_F18	S	S	S	***	S	S	S	R	***	R
2014	04 Feb 2014	Grower-Finisher (90-240 days)	Edema	Stx2	Stx2	*******	STEC	STEC	***	***	***	***	***	***	***	***	***	***
2014	04 Feb 2014	Grower-Finisher (90-240 days)	Edema	Stx2_F18	Stx2	F18	STEC	STEC_F18	S	S	S	***	S	S	R	R	***	R
2014	04 Feb 2014	Grower-Finisher (90-240 days)	Edema	Stx2_F18	Stx2	F18	STEC	STEC_F18	S	S	S	***	S	S	R	R	***	R
2014	04 Feb 2014	Grower-Finisher (90-240 days)	Edema	Stx2	Stx2	*******	STEC	STEC	***	***	***	***	***	***	***	***	***	***
2014	04 Feb 2014	Neonates (0-21 days)	diarrhea	STb_AIDA	STb	AIDA	ETEC	ETEC	***	***	***	***	***	***	***	***	***	***
2014	05 Feb 2014	Nursery (0-21 days)	diarrhea	LT_STb_F4	LT_STb	F4	ETEC	ETEC_F4	S	S	R	***	S	S	S	R	***	R
2014	05 Feb 2014	Nursery (0-21 days)	diarrhea	LT_STb_F4	LT_STb	F4	ETEC	ETEC_F4	S	S	R	***	S	S	S	R	***	R
2014	04 Feb 2014	Grower-Finisher (90-240 days)	unknown	Stx2	Stx2	*******	STEC	STEC	***	***	***	***	***	***	***	***	***	***
2014	07 Feb 2014	Nursery (0-21 days)	unknown	Stx2_F18	Stx2	F18	STEC	STEC_F18	***	***	***	***	***	***	***	***	***	***
2014	07 Feb 2014	Nursery (0-21 days)	unknown	STb_AIDA	STb	AIDA	ETEC	ETEC	***	***	***	***	***	***	***	***	***	***
2014	07 Feb 2014	Nursery (0-21 days)	unknown	Eae	Eae	*******	EPEC	EPEC	***	***	***	***	***	***	***	***	***	***
2014	07 Feb 2014	Nursery (0-21 days)	unknown	Stx2_AIDA_F18	Stx2	AIDA_F18	STEC	STEC_F18	***	***	***	***	***	***	***	***	***	***
2014	06 Feb 2014	Nursery (0-21 days)	unknown	LT_STb	LT_STb	*******	ETEC	ETEC	***	***	***	***	***	***	***	***	***	***
2014	06 Feb 2014	Nursery (0-21 days)	unknown	Eae	Eae	*******	EPEC	EPEC	***	***	***	***	***	***	***	***	***	***
2014	06 Feb 2014	Nursery (0-21 days)	unknown	STb	STb	*******	ETEC	ETEC	***	***	***	***	***	***	***	***	***	***
2014	06 Feb 2014	Nursery (0-21 days)	unknown	LT_STb_Eae	LT_STb_Eae	*******	ETEC_EPEC	ETEC_EPEC	***	***	***	***	***	***	***	***	***	***
2014	11 Feb 2014	Nursery (0-21 days)	diarrhea	LT_STb_F4	LT_STb	F4	ETEC	ETEC_F4	***	***	***	***	***	***	***	***	***	***
2014	14 Feb 2014	Nursery (0-21 days)	diarrhea	LT_STb_F4	LT_STb	F4	ETEC	ETEC_F4	S	S	R	***	S	S	S	R	I	R
2014	14 Feb 2014	Nursery (0-21 days)	diarrhea	STa	STa	*******	ETEC	ETEC	***	***	***	***	***	***	***	***	***	***
2014	10 Jan 2014	Nursery (0-21 days)	wasting	Eae	Eae	*******	EPEC	EPEC	***	***	***	***	***	***	***	***	***	***
2014	20 Feb 2014	Nursery (0-21 days)	diarrhea	STb	STb	*******	ETEC	ETEC	***	***	***	***	***	***	***	***	***	***
2014	20 Feb 2014	Nursery (0-21 days)	diarrhea	STb_AIDA	STb	AIDA	ETEC	ETEC	***	***	***	***	***	***	***	***	***	***
2014	14 Feb 2014	Nursery (0-21 days)	Respiratory disease	STb_F4	STb	F4	ETEC	ETEC_F4	S	S	S	***	S	S	R	R	***	R
2014	24 Feb 2014	Nursery (0-21 days)	diarrhea	LT_STa_STb_F4	LT_STa_STb	F4	ETEC	ETEC_F4	S	S	S	***	S	S	S	S	***	R
2014	20 Feb 2014	Grower-Finisher (90-240 days)	Sudden death	Stx2_F18	Stx2	F18	STEC	STEC_F18	S	S	S	***	S	S	S	S	***	R
2014	26 Feb 2014	Nursery (0-21 days)	diarrhea	Eae	Eae	*******	EPEC	EPEC	S	S	S	***	S	S	R	S	***	R
2014	26 Feb 2014	Nursery (0-21 days)	diarrhea	STa_F5	STa	F5	ETEC	ETEC_F5	S	S	S	***	S	S	R	S	***	R
2014	24 Feb 2014	4) Adulte (plus de 240 jours)	Sudden death	Pfim_Aero_Tsh	Pfim_Aero_Tsh	*******	ExPEC	ExPEC	***	***	***	***	***	***	***	***	***	***
2014	24 Feb 2014	Nursery (0-21 days)	diarrhea	STb	STb	*******	ETEC	ETEC	***	***	***	***	***	***	***	***	***	***
2014	24 Feb 2014	Nursery (0-21 days)	diarrhea	LT_STb_F4	LT_STb	F4	ETEC	ETEC_F4	S	S	S	***	S	S	S	R	R	R
2014	10 Mar 2014	Neonates (0-21 days)	diarrhea	Eae	Eae	*******	EPEC	EPEC	***	***	***	***	***	***	***	***	***	***
2014	10 Mar 2014	Nursery (0-21 days)	diarrhea	Eae	Eae	*******	EPEC	EPEC	***	***	***	***	***	***	***	***	***	***
2014	17 Mar 2014	Neonates (0-21 days)	diarrhea	LT_STb_F4	LT_STb	F4	ETEC	ETEC_F4	I	S	R	***	R	S	R	R	***	R
2014	25 Mar 2014	Nursery (0-21 days)	wasting	Stx2	Stx2	*******	STEC	STEC	***	***	***	***	***	***	***	***	***	***
2014	25 Mar 2014	Nursery (0-21 days)	wasting	LT_STa	LT_STa	*******	ETEC	ETEC	***	***	***	***	***	***	***	***	***	***
2014	25 Mar 2014	Nursery (0-21 days)	wasting	Stx2	Stx2	*******	STEC	STEC	***	***	***	***	***	***	***	***	***	***
2014	26 Mar 2014	Nursery (0-21 days)	diarrhea	LT_STb_F4	LT_STb	F4	ETEC	ETEC_F4	S	S	S	***	S	S	S	R	***	R
2014	25 Mar 2014	Nursery (0-21 days)	diarrhea	LT_STa_F4	LT_STa	F4	ETEC	ETEC_F4	S	S	S	***	R	I	S	R	***	R
2014	25 Mar 2014	Nursery (0-21 days)	diarrhea	LT_STa_STb_F4	LT_STa_STb	F4	ETEC	ETEC_F4	S	S	S	***	R	I	S	R	***	R
2014	27 Mar 2014	Nursery (0-21 days)	Edema	Eae	Eae	*******	EPEC	EPEC	***	***	***	***	***	***	***	***	***	***
2014	27 Mar 2014	Nursery (0-21 days)	Edema	STb	STb	*******	ETEC	ETEC	***	***	***	***	***	***	***	***	***	***
2014	31 Mar 2014	Nursery (0-21 days)	diarrhea	LT_STb_F4	LT_STb	F4	ETEC	ETEC_F4	S	S	S	***	S	S	R	S	***	R
2014	31 Mar 2014	Nursery (0-21 days)	Respiratory disease	LT_STb_F4	LT_STb	F4	ETEC	ETEC_F4	S	S	S	***	S	S	S	S	***	R
2014	27 Mar 2014	unknown	unknown	STb_AIDA	STb	AIDA	ETEC	ETEC	***	***	***	***	***	***	***	***	***	***
2014	27 Mar 2014	unknown	unknown	STb_AIDA	STb	AIDA	ETEC	ETEC	***	***	***	***	***	***	***	***	***	***
2014	03 Apr 2014	Nursery (0-21 days)	diarrhea	LT_STb_F4	LT_STb	F4	ETEC	ETEC_F4	***	***	***	***	***	***	***	***	***	***
2014	03 Apr 2014	Nursery (0-21 days)	diarrhea	LT_STb_F4	LT_STb	F4	ETEC	ETEC_F4	***	***	***	***	***	***	***	***	***	***
2014	03 Apr 2014	Nursery (0-21 days)	diarrhea	LT_STb_F4	LT_STb	F4	ETEC	ETEC_F4	***	***	***	***	***	***	***	***	***	***
2014	04 Apr 2014	Nursery (0-21 days)	diarrhea	LT_STa_STb_F4	LT_STa_STb	F4	ETEC	ETEC_F4	S	S	S	***	S	I	S	R	***	R
2014	04 Apr 2014	Nursery (0-21 days)	diarrhea	LT_STa_STb_F4	LT_STa_STb	F4	ETEC	ETEC_F4	***	***	***	***	***	***	***	***	***	***
2014	04 Apr 2014	Neonates (0-21 days)	diarrhea	LT_STb_F4	LT_STb	F4	ETEC	ETEC_F4	S	S	S	***	S	I	S	R	***	S
2014	04 Apr 2014	Neonates (0-21 days)	diarrhea	LT_STa_STb_F4	LT_STa_STb	F4	ETEC	ETEC_F4	***	***	***	***	***	***	***	***	***	***
2014	04 Apr 2014	Neonates (0-21 days)	diarrhea						S	S	S	***	S	I	S	R	***	S
2014	04 Apr 2014	Nursery (0-21 days)	diarrhea	LT_STb_F4	LT_STb	F4	ETEC	ETEC_F4	S	S	S	***	S	S	R	R	***	R
2014	05 Apr 2014	Neonates (0-21 days)	diarrhea	LT_STb_F4	LT_STb	F4	ETEC	ETEC_F4	S	S	S	***	S	I	S	R	***	S
2014	05 Apr 2014	Neonates (0-21 days)	diarrhea	LT_STa_STb_F4	LT_STa_STb	F4	ETEC	ETEC_F4	S	S	S	***	S	I	S	R	***	R
2014	05 Apr 2014	Neonates (0-21 days)	diarrhea	LT_STa_STb_F4	LT_STa_STb	F4	ETEC	ETEC_F4	S	S	S	***	S	I	S	R	***	R
2014	02 Apr 2014	Nursery (0-21 days)	diarrhea	Eae	Eae	*******	EPEC	EPEC	***	***	***	***	***	***	***	***	***	***
2014	02 Apr 2014	Nursery (0-21 days)	Sudden death	LT_STb_F4	LT_STb	F4	ETEC	ETEC_F4	S	S	R	***	S	S	S	R	***	R
2014	08 Apr 2014	Nursery (0-21 days)	unknown	Eae	Eae	*******	EPEC	EPEC	***	***	***	***	***	***	***	***	***	***
2014	11 Apr 2014	Nursery (0-21 days)	wasting	LT_STb_F4	LT_STb	F4	ETEC	ETEC_F4	S	S	S	***	R	S	R	R	***	R
2014	11 Apr 2014	Nursery (0-21 days)	wasting	LT_STb	LT_STb	*******	ETEC	ETEC	***	***	***	***	***	***	***	***	***	***
2014	07 Apr 2014	Nursery (0-21 days)	Edema	Eae	Eae	*******	EPEC	EPEC	S	S	S	***	S	S	S	S	S	R
2014	28 Mar 2014	Nursery (0-21 days)	Sudden death	STb_AIDA	STb	AIDA	ETEC	ETEC	***	***	***	***	***	***	***	***	***	***
2014	03 Apr 2014	Grower-Finisher (90-240 days)	Sudden death	STa_Stx2	STa_Stx2	*******	ETEC_STEC	ETEC_STEC	***	***	***	***	***	***	***	***	***	***
2014	23 Apr 2014	Neonates (0-21 days)	diarrhea	LT_STb_F4	LT_STb	F4	ETEC	ETEC_F4	S	S	S	***	S	I	S	R	***	S
2014	22 Apr 2014	Neonates (0-21 days)	diarrhea	LT_STb_F4	LT_STb	F4	ETEC	ETEC_F4	S	S	S	***	S	R	S	R	***	S
2014	25 Apr 2014	Nursery (0-21 days)	diarrhea	STa_STb	STa_STb	*******	ETEC	ETEC	S	S	R	***	S	S	R	S	I	R
2014	25 Apr 2014	Nursery (0-21 days)	diarrhea	LT_STb_F4	LT_STb	F4	ETEC	ETEC_F4	S	S	R	***	S	S	R	S	***	R
2014	23 Apr 2014	Nursery (0-21 days)	Sudden death	Stx2	Stx2	*******	STEC	STEC	S	S	S	***	S	I	R	R	S	***
2014	28 Apr 2014	Nursery (0-21 days)	diarrhea	STa	STa	*******	ETEC	ETEC	***	***	***	***	***	***	***	***	***	***
2014	17 Apr 2014	unknown	unknown	Eae	Eae	*******	EPEC	EPEC	***	***	***	***	***	***	***	***	***	***
2014	06 May 2014	Nursery (0-21 days)	diarrhea	LT_STb_F4	LT_STb	F4	ETEC	ETEC_F4	S	S	S	***	S	S	S	R	***	R
2014	14 Apr 2014	unknown	unknown	STb_AIDA	STb	AIDA	ETEC	ETEC	***	***	***	***	***	***	***	***	***	***
2014	01 May 2014	Neonates (0-21 days)	diarrhea	Eae	Eae	*******	EPEC	EPEC	***	***	***	***	***	***	***	***	***	***
2014	30 Apr 2014	Nursery (0-21 days)	diarrhea	Stx2_F18	Stx2	F18	STEC	STEC_F18	R	R	R	***	S	S	R	R	***	R
2014	30 Apr 2014	Nursery (0-21 days)	diarrhea	Eae	Eae	*******	EPEC	EPEC	R	R	S	***	S	S	S	R	***	R
2014	13 May 2014	Nursery (0-21 days)	Respiratory disease	STa_STb	STa_STb	*******	ETEC	ETEC	R	R	S	***	S	S	S	S	***	R
2014	13 May 2014	Nursery (0-21 days)	Respiratory disease	STb	STb	*******	ETEC	ETEC	R	R	R	***	S	S	R	R	***	R
2014	20 May 2014	Nursery (0-21 days)	wasting	STb_AIDA	STb	AIDA	ETEC	ETEC	***	***	***	***	***	***	***	***	***	***
2014	28 May 2014	Nursery (0-21 days)	diarrhea	STb	STb	*******	ETEC	ETEC	***	***	***	***	***	***	***	***	***	***
2014	28 May 2014	Nursery (0-21 days)	diarrhea	STb_Eae	STb_Eae	*******	ETEC_EPEC	ETEC_EPEC	S	S	S	***	S	S	S	S	***	R
2014	29 May 2014	Nursery (0-21 days)	diarrhea	LT_STb_F18	LT_STb	F18	ETEC	ETEC_F18	S	S	R	***	S	S	R	R	***	R
2014	29 May 2014	Nursery (0-21 days)	diarrhea	Negative	*******	*******			S	S	R	***	S	S	S	S	***	I
2014	30 May 2014	Neonates (0-21 days)	diarrhea	LT_STa_STb_F4	LT_STa_STb	F4	ETEC	ETEC_F4	S	S	S	***	S	I	S	R	***	R
2014	30 May 2014	Neonates (0-21 days)	diarrhea	LT_STb_F4	LT_STb	F4	ETEC	ETEC_F4	S	S	S	***	S	I	S	R	***	S
2014	30 May 2014	Nursery (0-21 days)	unknown	STa_STb	STa_STb	*******	ETEC	ETEC	S	S	S	***	S	S	S	S	***	R
2014	29 May 2014	Grower-Finisher (90-240 days)	unknown	Stx2_AIDA_F18	Stx2	AIDA_F18	STEC	STEC_F18	S	S	S	***	S	S	S	R	R	R
2014	29 May 2014	Grower-Finisher (90-240 days)	unknown	STb_AIDA	STb	AIDA	ETEC	ETEC	***	***	***	***	***	***	***	***	***	***
2014	29 May 2014	Nursery (0-21 days)	unknown	Eae	Eae	*******	EPEC	EPEC	S	S	S	***	S	S	R	R	R	R
2014	12 Jun 2014	unknown	diarrhea	Eae	Eae	*******	EPEC	EPEC	***	***	***	***	***	***	***	***	***	***
2014	12 Jun 2014	unknown	diarrhea	STa	STa	*******	ETEC	ETEC	***	***	***	***	***	***	***	***	***	***
2014	25 Jun 2014	Nursery (0-21 days)	diarrhea	STb	STb	*******	ETEC	ETEC	***	***	***	***	***	***	***	***	***	***
2014	25 Jun 2014	Nursery (0-21 days)	diarrhea	STb_F4	STb	F4	ETEC	ETEC_F4	S	S	R	***	S	S	S	R	***	R
2014	27 Jun 2014	Nursery (0-21 days)	diarrhea	STb_AIDA	STb	AIDA	ETEC	ETEC	***	***	***	***	***	***	***	***	***	***
2014	10 Jun 2014	Neonates (0-21 days)	diarrhea	STb_AIDA	STb	AIDA	ETEC	ETEC	***	***	***	***	***	***	***	***	***	***
2014	11 Jun 2014	Nursery (0-21 days)	diarrhea	LT_STb_F4	LT_STb	F4	ETEC	ETEC_F4	S	S	S	***	S	S	R	S	S	R
2014	13 Jun 2014	Nursery (0-21 days)	diarrhea	LT_STb_F4	LT_STb	F4	ETEC	ETEC_F4	S	S	S	***	S	S	S	R	***	R
2014	19 Jun 2014	Nursery (0-21 days)	diarrhea	STb_AIDA	STb	AIDA	ETEC	ETEC	***	***	***	***	***	***	***	***	***	***
2014	19 Jun 2014	Nursery (0-21 days)	diarrhea	LT_STb_AIDA	LT_STb	AIDA	ETEC	ETEC	***	***	***	***	***	***	***	***	***	***
2014	18 Jun 2014	unknown	unknown	STb_AIDA	STb	AIDA	ETEC	ETEC	***	***	***	***	***	***	***	***	***	***
2014	16 Jun 2014	Nursery (0-21 days)	diarrhea	LT_STb_F4	LT_STb	F4	ETEC	ETEC_F4	S	S	R	***	S	S	R	R	***	R
2014	06 Jun 2014	unknown	unknown	Stx2	Stx2	*******	STEC	STEC	***	***	***	***	***	***	***	***	***	***
2014	26 May 2014	Nursery (0-21 days)	unknown	Eae	Eae	*******	EPEC	EPEC	***	***	***	***	***	***	***	***	***	***
2014	20 Jun 2014	Nursery (0-21 days)	diarrhea	LT_STb_F4	LT_STb	F4	ETEC	ETEC_F4	S	S	R	***	S	S	R	S	***	R
2014	05 Jun 2014	Nursery (0-21 days)	unknown	Eae	Eae	*******	EPEC	EPEC	***	***	***	***	***	***	***	***	***	***
2014	05 Jun 2014	Nursery (0-21 days)	unknown	STb_AIDA	STb	AIDA	ETEC	ETEC	***	***	***	***	***	***	***	***	***	***
2014	05 Jun 2014	Nursery (0-21 days)	unknown	LT_STb_F18	LT_STb	F18	ETEC	ETEC_F18	S	S	I	***	S	I	R	R	***	R
2014	14 Jun 2014	Nursery (0-21 days)	Sudden death	LT_STa_STb_F4	LT_STa_STb	F4	ETEC	ETEC_F4	S	S	S	***	S	R	S	R	***	R
2014	25 Jun 2014	Nursery (0-21 days)	unknown	LT_STa_STb_F4	LT_STa_STb	F4	ETEC	ETEC_F4	S	S	S	***	S	***	S	R	S	R
2014	12 Jun 2014	Nursery (0-21 days)	unknown	Eae	Eae	*******	EPEC	EPEC	R	R	R	***	S	S	S	S	***	R
2014	11 Jun 2014	Neonates (0-21 days)	diarrhea	STb_AIDA	STb	AIDA	ETEC	ETEC	***	***	***	***	***	***	***	***	***	***
2014	11 Jun 2014	Neonates (0-21 days)	diarrhea	Eae	Eae	*******	EPEC	EPEC	***	***	***	***	***	***	***	***	***	***
2014	03 Jul 2014	Nursery (0-21 days)	diarrhea	Eae	Eae	*******	EPEC	EPEC	***	***	***	***	***	***	***	***	***	***
2014	04 Jul 2014	Nursery (0-21 days)	diarrhea	Eae	Eae	*******	EPEC	EPEC	S	S	S	***	S	S	S	S	***	R
2014	04 Jul 2014	Nursery (0-21 days)	diarrhea	STb_AIDA	STb	AIDA	ETEC	ETEC	***	***	***	***	***	***	***	***	***	***
2014	20 Jun 2014	Nursery (0-21 days)	diarrhea	AIDA_F18	*******	AIDA_F18			S	S	R	***	S	S	R	S	***	R
2014	07 Jul 2014	Neonates (0-21 days)	diarrhea	LT_STa_STb_F4	LT_STa_STb	F4	ETEC	ETEC_F4	S	S	S	***	R	I	S	R	***	R
2014	07 Jul 2014	Neonates (0-21 days)	diarrhea	LT_STa_STb_F4	LT_STa_STb	F4	ETEC	ETEC_F4	S	S	S	***	R	R	S	R	***	R
2014	07 Jul 2014	Nursery (0-21 days)	diarrhea	STb_AIDA	STb	AIDA	ETEC	ETEC	***	***	***	***	***	***	***	***	***	***
2014	07 Jul 2014	Nursery (0-21 days)	diarrhea	LT_STb_F4	LT_STb	F4	ETEC	ETEC_F4	***	***	***	***	***	***	***	***	***	***
2014	02 Jul 2014	Nursery (0-21 days)	diarrhea	Eae	Eae	*******	EPEC	EPEC	S	S	R	***	S	S	R	R	***	R
2014	10 Jul 2014	Nursery (0-21 days)	unknown	LT_STb_F4	LT_STb	F4	ETEC	ETEC_F4	***	S	S	***	S	***	S	R	S	S
2014	10 Jul 2014	Nursery (0-21 days)	unknown	LT_STa_STb_F4	LT_STa_STb	F4	ETEC	ETEC_F4	***	S	S	***	S	***	S	R	S	R
2014	10 Jul 2014	Nursery (0-21 days)	unknown	LT_STa_STb_F4	LT_STa_STb	F4	ETEC	ETEC_F4	***	S	S	***	S	***	S	R	S	R
2014	10 Jul 2014	Neonates (0-21 days)	Sudden death	LT_STa_STb_F4	LT_STa_STb	F4	ETEC	ETEC_F4	S	S	S	***	S	R	S	R	S	R
2014	15 Jul 2014	Nursery (0-21 days)	unknown	STb_F18	STb	F18	ETEC	ETEC_F18	S	S	S	***	R	***	R	R	S	R
2014	15 Jul 2014	Nursery (0-21 days)	unknown	LT_STb	LT_STb	*******	ETEC	ETEC	***	***	***	***	***	***	***	***	***	***
2014	24 Jul 2014	Nursery (0-21 days)	diarrhea	LT_STb_F4	LT_STb	F4	ETEC	ETEC_F4	S	S	S	***	S	S	S	R	S	R
2014	17 Jul 2014	Nursery (0-21 days)	unknown	Stx2_F18	Stx2	F18	STEC	STEC_F18	R	R	I	***	S	S	S	S	I	S
2014	17 Jul 2014	Nursery (0-21 days)	unknown	Eae	Eae	*******	EPEC	EPEC	S	S	S	***	R	S	S	R	***	R
2014	17 Jul 2014	Nursery (0-21 days)	unknown	Stx2	Stx2	*******	STEC	STEC	***	***	***	***	***	***	***	***	***	***
2014	17 Jul 2014	Nursery (0-21 days)	unknown	Eae	Eae	*******	EPEC	EPEC	***	***	***	***	***	***	***	***	***	***
2014	21 Jul 2014	unknown	unknown	Eae	Eae	*******	EPEC	EPEC	***	***	***	***	***	***	***	***	***	***
2014	23 Jul 2014	Nursery (0-21 days)	diarrhea	STa_STb	STa_STb	*******	ETEC	ETEC	***	***	***	***	***	***	***	***	***	***
2014	21 Jul 2014	Nursery (0-21 days)	unknown	Eae	Eae	*******	EPEC	EPEC	***	***	***	***	***	***	***	***	***	***
2014	29 Jul 2014	Neonates (0-21 days)	unknown	Eae	Eae	*******	EPEC	EPEC	***	***	***	***	***	***	***	***	***	***
2014	01 Aug 2014	Nursery (0-21 days)	unknown	STb	STb	*******	ETEC	ETEC	***	***	***	***	***	***	***	***	***	***
2014	01 Aug 2014	Nursery (0-21 days)	unknown	STa_STb	STa_STb	*******	ETEC	ETEC	***	***	***	***	***	***	***	***	***	***
2014	08 Aug 2014	Neonates (0-21 days)	diarrhea	LT_STa_STb_F4	LT_STa_STb	F4	ETEC	ETEC_F4	S	S	S	***	R	R	S	R	***	R
2014	12 Aug 2014	Nursery (0-21 days)	diarrhea	STb_AIDA	STb	AIDA	ETEC	ETEC	***	***	***	***	***	***	***	***	***	***
2014	08 Aug 2014	Neonates (0-21 days)	Sudden death	LT_STb_F4	LT_STb	F4	ETEC	ETEC_F4	S	S	S	***	S	I	S	R	***	***
2014	08 Aug 2014	Neonates (0-21 days)	Sudden death	LT_STb_F4	LT_STb	F4	ETEC	ETEC_F4	S	S	S	***	S	I	S	R	***	***
2014	08 Aug 2014	Neonates (0-21 days)	Sudden death	LT_STa_STb_F4	LT_STa_STb	F4	ETEC	ETEC_F4	S	S	S	***	S	I	S	R	***	S
2014	08 Aug 2014	Neonates (0-21 days)	Sudden death	LT_STa_STb_F4	LT_STa_STb	F4	ETEC	ETEC_F4	S	S	S	***	S	I	S	R	***	S
2014	01 Aug 2014	Grower-Finisher (90-240 days)	diarrhea	LT_STb_F4	LT_STb	F4	ETEC	ETEC_F4	S	S	S	***	S	S	R	S	***	R
2014	31 Jul 2014	Nursery (0-21 days)	Problèmes généralisés graves	LT_STb	LT_STb	*******	ETEC	ETEC	S	S	S	***	R	S	R	R	***	R
2014	04 Aug 2014	Neonates (0-21 days)	Sudden death	STa_F5	STa	F5	ETEC	ETEC_F5	S	S	S	***	S	S	S	S	***	R
2014	31 Jul 2014	Nursery (0-21 days)	unknown	Eae	Eae	*******	EPEC	EPEC	***	***	***	***	***	***	***	***	***	***
2014	15 Aug 2014	Neonates (0-21 days)	diarrhea	LT_STa_STb_F4	LT_STa_STb	F4	ETEC	ETEC_F4	S	***	S	***	R	I	S	R	***	R
2014	15 Aug 2014	Neonates (0-21 days)	diarrhea	LT_STa_STb_F4	LT_STa_STb	F4	ETEC	ETEC_F4	S	S	S	***	R	I	S	R	***	R
2014	11 Aug 2014	Neonates (0-21 days)	unknown	STb_AIDA	STb	AIDA	ETEC	ETEC	***	***	***	***	***	***	***	***	***	***
2014	19 Aug 2014	Nursery (0-21 days)	diarrhea	LT_STb_F4	LT_STb	F4	ETEC	ETEC_F4	***	***	***	***	***	***	***	***	***	***
2014	20 Aug 2014	Nursery (0-21 days)	diarrhea	LT_STa_STb_F4	LT_STa_STb	F4	ETEC	ETEC_F4	S	S	S	***	S	***	S	R	S	S
2014	20 Aug 2014	Nursery (0-21 days)	diarrhea	STb_AIDA	STb	AIDA	ETEC	ETEC	***	***	***	***	***	***	***	***	***	***
2014	25 Aug 2014	Nursery (0-21 days)	diarrhea	STb_AIDA	STb	AIDA	ETEC	ETEC	***	***	***	***	***	***	***	***	***	***
2014	26 Aug 2014	Neonates (0-21 days)	diarrhea	STb_AIDA	STb	AIDA	ETEC	ETEC	***	***	***	***	***	***	***	***	***	***
2014	28 Aug 2014	Nursery (0-21 days)	unknown	LT_STa_STb_F4	LT_STa_STb	F4	ETEC	ETEC_F4	S	S	S	***	R	R	S	R	S	R
2014	05 Sep 2014	Nursery (0-21 days)	diarrhea	STb_AIDA_F4	STb	AIDA_F4	ETEC	ETEC_F4	S	S	S	***	S	S	R	R	***	R
2014	09 Sep 2014	Neonates (0-21 days)	diarrhea	LT_STa_STb_F4	LT_STa_STb	F4	ETEC	ETEC_F4	S	S	I	***	S	I	S	R	S	R
2014	08 Sep 2014	Nursery (0-21 days)	diarrhea	LT_STb_F4	LT_STb	F4	ETEC	ETEC_F4	S	S	R	***	S	S	R	S	S	R
2014	12 Sep 2014	Nursery (0-21 days)	Respiratory disease	LT_STb	LT_STb	*******	ETEC	ETEC	***	***	***	***	***	***	***	***	***	***
2014	17 Sep 2014	Neonates (0-21 days)	diarrhea	LT_STb_F4	LT_STb	F4	ETEC	ETEC_F4	S	S	S	***	S	I	S	R	***	S
2014	17 Sep 2014	Neonates (0-21 days)	diarrhea	LT_STa_STb_F4	LT_STa_STb	F4	ETEC	ETEC_F4	S	S	S	***	S	I	S	R	***	S
2014	22 Sep 2014	Neonates (0-21 days)	Sudden death	LT_STb_F4	LT_STb	F4	ETEC	ETEC_F4	S	S	S	***	S	S	R	S	***	R
2014	18 Sep 2014	Nursery (0-21 days)	diarrhea	LT_STb_F4	LT_STb	F4	ETEC	ETEC_F4	S	S	S	***	S	S	S	R	***	R
2014	18 Sep 2014	Neonates (0-21 days)	diarrhea	LT_STa_STb_F4	LT_STa_STb	F4	ETEC	ETEC_F4	S	S	S	***	R	I	S	R	S	R
2014	05 Dec 2014	Nursery (0-21 days)	wasting	STa_STb	STa_STb	*******	ETEC	ETEC	***	***	***	***	***	***	***	***	***	***
2014	06 Nov 2014	Nursery (0-21 days)	diarrhea	LT_STb_F4	LT_STb	F4	ETEC	ETEC_F4	S	S	S	***	S	S	R	R	I	R
2014	06 Nov 2014	Nursery (0-21 days)	diarrhea	LT_STb_F4	LT_STb	F4	ETEC	ETEC_F4	S	S	I	***	S	S	R	R	I	R
2014	05 Nov 2014	Nursery (0-21 days)	diarrhea	LT_STa_STb_F4	LT_STa_STb	F4	ETEC	ETEC_F4	S	R	R	***	R	R	R	R	R	R
2014	21 Oct 2014	unknown	unknown	STa	STa	*******	ETEC	ETEC	S	S	S	***	S	***	S	S	***	R
2014	17 Oct 2014	Nursery (0-21 days)	diarrhea	Eae	Eae	*******	EPEC	EPEC	S	S	S	***	S	S	S	R	I	R
2014	15 Oct 2014	Nursery (0-21 days)	Signes nerveux	Stx2_F18	Stx2	F18	STEC	STEC_F18	S	S	R	***	S	S	R	R	***	R
2014	07 Oct 2014	Nursery (0-21 days)	Respiratory disease	STa_STb_F5	STa_STb	F5	ETEC	ETEC_F5	S	S	S	***	S	S	S	S	S	R
2014	26 Sep 2014	Nursery (0-21 days)	diarrhea	LT_STa_STb_F4	LT_STa_STb	F4	ETEC	ETEC_F4	S	***	S	***	S	S	S	R	***	R
2014	22 Sep 2014	Nursery (0-21 days)	Signes nerveux	Stx2_F18	Stx2	F18	STEC	STEC_F18	S	S	R	***	S	S	S	S	***	R
2014	04 Sep 2014	Nursery (0-21 days)	Sudden death	STa	STa	*******	ETEC	ETEC	S	S	S	***	S	S	R	S	***	R
2014	22 Sep 2014	Neonates (0-21 days)	Sudden death	Pfim_Aero_Tsh	Pfim_Aero_Tsh	*******	ExPEC	ExPEC	S	S	S	***	R	S	R	R	S	R
2014	02 Oct 2014	Nursery (0-21 days)	diarrhea	LT_STb_AIDA	LT_STb	AIDA	ETEC	ETEC	***	***	***	***	***	***	***	***	***	***
2014	14 Oct 2014	Neonates (0-21 days)	diarrhea	STb_AIDA	STb	AIDA	ETEC	ETEC	***	***	***	***	***	***	***	***	***	***
2014	30 Oct 2014	Nursery (0-21 days)	diarrhea	STa_STb_F4	STa_STb	F4	ETEC	ETEC_F4	S	S	S	***	R	I	R	R	***	R
2014	15 Dec 2014	Nursery (0-21 days)	diarrhea	LT_STb_F4	LT_STb	F4	ETEC	ETEC_F4	S	R	S	***	S	S	R	R	***	R
2014	02 Oct 2014	Neonates (0-21 days)	diarrhea	STb_Eae	STb_Eae	*******	ETEC_EPEC	ETEC_EPEC	***	***	***	***	***	***	***	***	***	***
2014	02 Oct 2014	Neonates (0-21 days)	diarrhea	STb	STb	*******	ETEC	ETEC	***	***	***	***	***	***	***	***	***	***
2014	02 Oct 2014	Nursery (0-21 days)	diarrhea	STb_AIDA	STb	AIDA	ETEC	ETEC	***	***	***	***	***	***	***	***	***	***
2014	02 Oct 2014	Nursery (0-21 days)	diarrhea	LT_STb_AIDA	LT_STb	AIDA	ETEC	ETEC	***	***	***	***	***	***	***	***	***	***
2014	02 Oct 2014	Nursery (0-21 days)	diarrhea	Stx2	Stx2	*******	STEC	STEC	***	***	***	***	***	***	***	***	***	***
2014	29 Sep 2014	Nursery (0-21 days)	diarrhea	STa_STb	STa_STb	*******	ETEC	ETEC	***	***	***	***	***	***	***	***	***	***
2014	01 Oct 2014	Nursery (0-21 days)	wasting	LT_STb_AIDA	LT_STb	AIDA	ETEC	ETEC	I	S	S	***	S	S	R	S	***	R
2014	01 Oct 2014	Nursery (0-21 days)	wasting	Stx2	Stx2	*******	STEC	STEC	S	S	S	***	S	S	S	S	***	R
2014	01 Oct 2014	Nursery (0-21 days)	wasting	LT_STb_AIDA	LT_STb	AIDA	ETEC	ETEC	S	S	R	***	R	S	S	R	***	R
2014	07 Oct 2014	Nursery (0-21 days)	diarrhea	STb_AIDA	STb	AIDA	ETEC	ETEC	***	***	***	***	***	***	***	***	***	***
2014	08 Oct 2014	Nursery (0-21 days)	diarrhea	LT_STb_F4	LT_STb	F4	ETEC	ETEC_F4	S	S	R	***	S	***	R	S	R	R
2014	03 Nov 2014	Neonates (0-21 days)	diarrhea	STb_AIDA	STb	AIDA	ETEC	ETEC	***	***	***	***	***	***	***	***	***	***
2014	31 Oct 2014	Nursery (0-21 days)	diarrhea	STb_AIDA	STb	AIDA	ETEC	ETEC	I	S	S	***	S	S	S	R	I	R
2014	29 Oct 2014	Nursery (0-21 days)	diarrhea	LT_STb_F4	LT_STb	F4	ETEC	ETEC_F4	S	S	R	***	S	S	S	R	I	R
2014	30 Oct 2014	unknown	unknown	Stx2_AIDA_F18	Stx2	AIDA_F18	STEC	STEC_F18	R	I	R	***	S	***	R	R	S	R
2014	30 Nov 2014	Neonates (0-21 days)	diarrhea	STa_STb_F4	STa_STb	F4	ETEC	ETEC_F4	S	S	S	***	R	I	R	R	***	R
2014	31 Oct 2014	Nursery (0-21 days)	diarrhea	LT_STa_STb_F4	LT_STa_STb	F4	ETEC	ETEC_F4	S	S	S	***	S	I	S	R	***	R
2014	30 Oct 2014	Nursery (0-21 days)	Edema	Stx2_F18	Stx2	F18	STEC	STEC_F18	S	S	R	***	S	S	R	R	***	R
2014	08 Dec 2014	unknown	diarrhea	LT_STa_STb_F4_F18	LT_STa_STb	F4_F18	ETEC	ETEC_F4_F18	S	S	S	***	S	R	S	R	S	R
2014	08 Dec 2014	unknown	diarrhea	LT_STa_STb_F4	LT_STa_STb	F4	ETEC	ETEC_F4	S	S	S	***	S	R	S	R	S	R
2014	22 Dec 2014	Neonates (0-21 days)	diarrhea	LT_STb_F4	LT_STb	F4	ETEC	ETEC_F4	S	S	S	***	S	I	S	R	***	S
2014	22 Dec 2014	Neonates (0-21 days)	Sudden death	LT_STa_STb_F4	LT_STa_STb	F4	ETEC	ETEC_F4	S	S	S	***	S	I	S	R	S	R
2014	12 Dec 2014	Neonates (0-21 days)	diarrhea	STb	STb	*******	ETEC	ETEC	S	S	S	***	S	S	S	S	S	R
2014	12 Dec 2014	Neonates (0-21 days)	diarrhea	Eae	Eae	*******	EPEC	EPEC	S	S	S	***	R	S	R	R	R	R
2014	22 Oct 2014	Nursery (0-21 days)	diarrhea	STb_AIDA	STb	AIDA	ETEC	ETEC	***	***	***	***	***	***	***	***	***	***
2014	27 Oct 2014	Nursery (0-21 days)	Sudden death	LT_STa_STb_F4	LT_STa_STb	F4	ETEC	ETEC_F4	S	S	S	***	S	***	S	R	S	R
2014	27 Oct 2014	Nursery (0-21 days)	Sudden death						S	S	S	***	***	I	S	R	***	R
2014	08 Dec 2014	Nursery (0-21 days)	unknown	STb_AIDA	STb	AIDA	ETEC	ETEC	***	***	***	***	***	***	***	***	***	***
2014	28 Dec 2014	Nursery (0-21 days)	diarrhea	LT_STb_F4	LT_STb	F4	ETEC	ETEC_F4	S	S	I	***	S	S	R	S	S	R
2014	28 Dec 2014	Nursery (0-21 days)	diarrhea	STa	STa	*******	ETEC	ETEC	***	***	***	***	***	***	***	***	***	***
2014	14 Dec 2014	unknown	unknown	STb_AIDA	STb	AIDA	ETEC	ETEC	***	***	***	***	***	***	***	***	***	***
2014	28 Nov 2014	Neonates (0-21 days)	Problèmes musculosquelettiques	Eae	Eae	*******	EPEC	EPEC	***	***	***	***	***	***	***	***	***	***
2014	16 Sep 2014	unknown	Sudden death	LT_STa_STb_F4	LT_STa_STb	F4	ETEC	ETEC_F4	***	***	***	***	***	***	***	***	***	***
2014	12 Sep 2014	Nursery (0-21 days)	diarrhea	LT_STa_STb_F4	LT_STa_STb	F4	ETEC	ETEC_F4	S	S	S	***	S	I	R	R	***	S
2014	12 Sep 2014	Nursery (0-21 days)	Sudden death	LT_STa_STb_F4	LT_STa_STb	F4	ETEC	ETEC_F4	S	S	S	***	S	I	R	R	I	R
2014	16 Sep 2014	unknown	diarrhea	LT_STb_F18	LT_STb	F18	ETEC	ETEC_F18	R	R	R	***	S	***	R	R	S	R
2014	29 Aug 2014	Nursery (0-21 days)	diarrhea	STb_AIDA	STb	AIDA	ETEC	ETEC	***	***	***	***	***	***	***	***	***	***
2014	02 Sep 2014	Nursery (0-21 days)	Signes nerveux	*******	*******	*******	*******	*******	***	***	***	***	***	***	***	***	***	***
2014	09 Sep 2014	Nursery (0-21 days)	diarrhea	STb_AIDA	STb	AIDA	ETEC	ETEC	***	***	***	***	***	***	***	***	***	***
2014	05 Sep 2014	Nursery (0-21 days)	wasting	STa_F5	STa	F5	ETEC	ETEC_F5	S	S	R	***	S	S	R	R	***	R
2014	05 Sep 2014	Nursery (0-21 days)	wasting	STb_AIDA	STb	AIDA	ETEC	ETEC	S	S	S	***	S	S	S	R	***	R
2014	29 Sep 2014	Nursery (0-21 days)	Edema	Stx2_F18	Stx2	F18	STEC	STEC_F18	R	R	S	***	S	S	R	R	***	R
2014	14 Nov 2014	Neonates (0-21 days)	diarrhea	LT_STa_STb_F4	LT_STa_STb	F4	ETEC	ETEC_F4	S	S	S	***	S	I	S	R	***	R
2014	11 Nov 2014	Nursery (0-21 days)	diarrhea	LT_STa_STb_F4	LT_STa_STb	F4	ETEC	ETEC_F4	S	S	R	***	R	I	R	R	S	R
2014	10 Nov 2014	Neonates (0-21 days)	diarrhea	LT_STa_STb_F4	LT_STa_STb	F4	ETEC	ETEC_F4	S	S	S	***	R	R	S	R	I	R
2014	18 Nov 2014	Neonates (0-21 days)	diarrhea	STa_F5_F41	STa	F5_F41	ETEC	ETEC_F5	S	S	S	***	S	S	S	R	***	R
2014	18 Nov 2014	Neonates (0-21 days)	diarrhea	LT_STa_STb_F5_F41	LT_STa_STb	F5_F41	ETEC	ETEC_F5	S	S	R	***	S	S	R	R	***	R
2014	18 Nov 2014	Neonates (0-21 days)	diarrhea	STa_F5	STa	F5	ETEC	ETEC_F5	***	***	***	***	***	***	***	***	***	***
2014	25 Nov 2014	Nursery (0-21 days)	diarrhea	STb_AIDA	STb	AIDA	ETEC	ETEC	S	S	S	***	S	S	R	S	***	R
2014	10 Nov 2014	Nursery (0-21 days)	diarrhea	STa_STb_Stx2	STa_STb_Stx2	*******	ETEC_STEC	ETEC_STEC	S	S	S	***	S	S	S	S	***	R
[truncated: 572 more rows]
